# Supplementary material for: Statistical modeling of numbers of human deaths per road traffic accident in the Oromia region, Ethiopia
Source: PLoS One. 2021 May 19;16(5):e0251492. doi: 10.1371/journal.pone.0251492 (PMC8133474; doi:10.1371/journal.pone.0251492)
Supplement: S1 Data — (XLSX) [file pone.0251492.s001.xlsx]

## Sheet: Sheet1
Death	Gender	Age	Experience	V.r/Ship	Edu.level	V.ownership	V.type	V.service	Day	Light C.	Road C.	Weather	Ac.time	Location	Enviroment	Road Type	R. Inclination	R.junction	R.Pavement	R.division	Ac. Type	Cause
1	0	1	0	1	0	0	0	0	0	0	1	1	1	4	7	2	1	1	0	1	0	0
1	0	1	0	1	0	0	0	0	0	0	1	1	1	4	7	2	1	1	0	1	0	0
1	0	1	0	1	0	0	0	0	0	0	1	1	1	4	7	2	1	1	0	1	0	0
1	0	1	0	1	0	0	0	0	0	0	1	1	1	4	7	2	1	1	0	1	0	0
1	0	1	0	1	0	0	0	0	0	0	1	1	1	4	7	2	1	1	0	1	0	0
1	0	1	0	1	0	0	0	0	0	0	1	1	1	4	7	2	1	1	0	1	0	0
1	0	1	0	1	0	0	0	0	0	0	1	1	1	4	7	2	1	1	0	1	0	0
1	0	1	0	1	0	0	0	0	0	0	1	1	1	4	7	2	1	1	0	1	0	0
1	0	1	0	1	0	0	0	0	0	0	1	1	1	4	7	2	1	1	0	1	0	0
1	0	1	0	1	0	0	0	0	0	0	1	1	1	4	7	2	1	1	0	1	0	0
1	0	1	0	1	0	1	0	0	0	0	1	1	1	4	7	2	1	1	0	1	0	0
1	0	1	0	1	0	1	0	0	0	0	1	1	1	4	7	2	1	1	0	1	0	0
1	0	1	0	1	0	1	0	0	0	0	1	1	1	4	7	2	1	1	0	1	0	0
1	0	1	0	1	0	1	0	0	0	0	1	1	1	4	7	2	1	1	0	1	0	0
1	0	1	0	1	0	0	0	0	0	0	1	1	1	4	7	2	1	1	0	1	0	0
1	0	1	0	1	0	0	0	0	0	0	1	1	1	4	7	2	1	1	0	1	0	0
1	0	1	0	1	0	0	0	0	0	0	1	1	1	4	7	2	1	1	0	1	0	0
1	0	1	0	1	0	0	0	0	0	0	1	1	1	4	7	2	1	1	0	1	0	0
1	0	1	0	1	0	0	0	0	0	0	1	1	1	4	7	2	1	1	0	1	0	0
1	0	1	0	1	0	0	0	0	0	0	1	1	1	4	7	2	1	1	0	1	0	0
1	0	1	0	1	0	0	0	0	0	0	1	1	1	4	7	2	1	1	0	1	0	0
1	0	1	0	1	0	0	0	0	0	0	1	1	1	4	7	2	1	1	0	1	0	0
1	0	1	0	1	0	0	0	0	0	0	1	1	1	4	7	2	1	1	0	1	0	0
1	0	1	0	1	0	0	0	0	0	0	1	1	1	4	7	2	1	1	0	1	0	0
1	0	1	0	1	0	0	0	0	0	0	1	1	1	4	7	2	1	1	0	1	0	0
1	0	1	0	1	0	0	0	0	0	0	1	1	1	4	7	2	1	1	0	1	0	0
1	0	1	0	1	0	0	0	0	0	0	1	1	1	4	7	2	1	1	0	1	0	0
1	0	1	0	1	0	0	0	0	0	0	1	1	1	4	7	2	1	1	0	1	0	0
1	0	1	0	1	0	0	0	0	0	0	1	1	1	4	7	2	1	1	0	1	0	0
1	0	1	0	1	0	0	0	0	0	0	1	1	1	4	7	2	1	1	0	1	0	0
1	0	1	0	1	0	0	0	0	0	0	1	1	1	4	7	2	1	1	0	1	0	0
1	0	1	0	1	0	0	0	0	0	0	1	1	1	4	7	2	1	1	0	1	0	0
1	0	1	0	1	0	0	0	0	0	0	1	1	1	3	7	2	1	1	0	1	0	0
1	0	1	0	1	0	0	0	0	0	0	1	1	1	3	7	2	1	1	0	1	0	0
1	0	1	0	1	0	0	0	0	0	0	1	1	1	3	7	2	1	1	0	1	0	0
1	0	1	0	1	0	0	0	0	0	0	1	1	1	3	7	2	1	1	0	1	0	0
1	0	1	0	1	0	0	0	0	0	0	1	1	1	3	7	2	1	1	0	1	0	0
1	0	1	0	1	0	0	0	0	0	0	1	1	1	3	7	2	1	1	0	1	0	0
1	0	1	0	1	0	0	0	0	0	0	1	1	1	3	7	2	1	1	0	1	0	0
1	0	1	0	1	0	0	0	0	0	0	1	1	1	3	7	2	1	1	0	1	0	0
1	0	1	0	1	0	0	0	0	0	0	1	1	1	3	7	2	1	1	0	1	0	0
1	0	1	0	1	0	0	0	0	0	0	1	1	1	3	7	2	1	1	0	1	0	0
1	0	1	0	1	0	0	0	0	0	0	1	1	1	3	7	2	1	1	0	1	0	0
1	0	1	0	1	0	0	0	0	0	0	1	1	1	3	7	2	1	1	0	1	0	0
1	0	1	0	0	0	0	0	0	0	0	1	1	1	3	7	2	1	1	0	1	0	0
1	0	1	0	0	0	0	0	0	0	0	1	1	1	3	7	2	1	1	0	1	0	0
1	0	2	0	0	0	0	0	0	0	0	1	1	1	3	7	2	1	1	0	1	0	0
1	0	2	0	0	0	0	0	0	0	0	1	1	1	3	7	2	1	1	0	1	0	0
1	0	2	0	2	0	0	0	0	0	0	1	1	1	3	7	2	1	1	0	1	0	0
1	0	2	0	2	0	0	0	0	0	0	1	1	1	3	7	2	1	1	0	1	0	0
1	0	2	0	2	0	0	0	0	0	0	1	1	1	3	7	2	1	1	0	1	0	0
1	0	2	0	2	0	0	0	0	0	0	1	1	1	3	7	2	1	1	0	1	0	0
1	0	2	0	2	0	0	0	0	0	0	1	1	1	3	7	2	1	1	0	1	0	0
1	0	2	0	2	0	0	0	0	0	0	1	1	1	3	7	2	1	1	0	1	0	0
1	0	2	0	2	0	0	0	0	0	0	1	1	1	3	7	2	1	1	0	1	0	0
1	0	2	0	2	0	0	0	0	0	0	1	1	1	3	7	2	1	1	0	1	0	0
1	0	2	0	2	0	0	0	0	0	0	1	1	1	3	7	2	1	1	0	1	0	0
1	0	2	0	2	0	0	0	0	0	0	1	1	1	3	7	2	1	1	0	1	0	0
1	0	2	0	2	0	0	0	0	0	0	1	1	1	3	7	2	1	1	0	1	0	0
1	0	2	0	2	0	0	0	0	0	0	1	1	1	3	7	2	1	1	0	1	0	0
1	0	2	0	2	0	0	0	0	0	0	1	1	1	3	7	2	1	1	0	1	0	0
1	0	2	0	2	0	0	0	0	0	0	1	1	1	3	7	2	1	1	0	1	0	0
1	0	2	0	2	0	0	0	0	0	0	1	1	1	3	7	2	1	1	0	1	0	0
1	0	2	0	2	0	0	0	0	0	0	1	1	1	3	7	2	1	1	0	1	0	0
1	0	2	0	2	0	0	0	0	0	0	1	1	1	3	7	2	1	1	0	1	0	0
1	0	2	0	2	0	0	0	0	0	0	1	1	1	3	7	2	1	1	0	1	0	0
1	0	2	0	2	0	0	0	0	0	0	1	1	1	3	7	2	1	1	0	1	0	0
1	0	2	0	2	0	0	0	0	0	0	1	1	1	3	7	2	1	1	0	1	0	0
1	0	2	0	2	0	0	0	0	0	0	1	1	1	3	7	2	1	1	0	1	0	0
1	0	2	0	2	0	0	0	0	0	0	1	1	1	3	7	2	1	1	0	1	0	0
1	0	2	0	2	0	0	0	0	0	0	1	1	1	3	7	2	1	1	0	1	0	0
1	0	2	0	2	0	0	0	0	0	0	1	1	1	3	7	2	1	1	0	1	0	0
1	0	2	0	2	0	0	0	0	0	0	1	1	1	3	7	2	1	1	0	1	0	0
1	0	2	0	2	0	0	0	0	0	0	1	1	1	3	7	2	1	1	0	1	0	0
1	0	2	0	2	0	0	0	0	0	0	1	1	1	3	7	2	1	1	0	1	0	0
1	0	2	0	2	0	0	0	0	0	0	1	1	1	3	7	2	1	1	0	1	0	0
1	0	2	0	2	0	0	0	0	0	0	1	1	1	3	7	2	1	1	0	1	0	0
1	0	2	0	2	0	0	0	0	0	0	1	1	1	3	7	2	1	1	0	1	0	0
1	0	2	0	2	0	0	0	0	0	0	1	1	1	3	7	2	1	1	0	1	0	0
1	0	2	0	2	0	0	0	0	0	0	1	1	1	3	7	2	1	1	0	1	0	0
1	0	2	0	2	0	0	0	0	0	0	1	1	1	3	7	2	1	1	0	1	0	0
1	0	2	0	2	0	0	0	0	0	0	1	1	1	3	7	2	1	1	0	1	0	0
1	0	2	0	2	0	0	0	0	0	0	1	1	1	3	7	2	1	1	0	1	0	0
1	0	2	0	2	0	0	0	0	0	0	1	1	1	3	7	2	1	1	0	1	0	0
1	0	2	0	2	0	0	0	0	0	0	1	1	1	3	7	2	1	1	0	1	0	0
1	0	2	0	2	0	0	0	0	0	0	1	1	1	3	7	2	1	1	0	1	0	0
1	0	2	0	2	0	0	0	0	0	0	1	1	1	3	7	2	1	1	0	1	0	0
1	0	2	0	2	0	0	0	0	0	0	1	1	1	4	7	2	1	1	0	1	0	0
1	0	2	0	2	0	0	0	0	0	0	1	1	1	4	7	2	1	1	0	1	0	0
1	0	2	0	2	0	0	0	0	0	0	1	1	1	4	7	2	1	1	0	1	0	0
1	0	2	0	2	0	0	0	0	0	0	1	1	1	4	7	2	1	1	0	1	0	0
1	0	2	0	2	0	0	0	0	0	0	1	1	1	4	7	2	1	1	0	1	0	0
1	0	2	0	2	0	0	0	0	0	0	1	1	1	4	7	2	1	1	0	1	0	0
1	0	2	0	2	0	0	0	0	0	0	1	1	1	4	7	2	1	1	0	1	0	0
1	0	2	0	2	0	0	0	0	0	0	1	1	1	4	7	2	1	1	0	1	0	0
1	0	2	0	2	0	0	0	0	0	0	1	1	1	4	7	2	1	1	0	1	0	0
1	0	2	0	2	0	0	0	0	0	0	1	1	1	4	7	2	1	1	0	1	0	0
1	0	2	0	2	0	0	0	0	0	0	1	1	1	4	7	2	1	1	0	1	0	0
1	0	2	0	2	0	0	0	0	0	0	1	1	1	4	7	2	1	1	0	1	0	0
1	0	2	0	0	1	0	0	0	0	0	1	1	1	4	7	2	1	1	0	1	0	0
1	0	2	0	0	1	0	0	0	0	0	1	1	1	4	7	2	1	1	0	0	0	0
1	0	2	0	0	1	0	0	0	0	0	1	1	1	4	7	2	1	1	0	0	0	0
1	0	2	0	0	1	0	0	0	0	0	1	1	1	4	7	2	1	1	0	0	0	0
1	0	2	0	0	1	0	0	0	0	0	1	1	1	4	7	2	1	1	0	0	0	0
1	0	2	0	0	1	0	0	0	0	0	1	1	1	4	7	2	1	1	0	0	0	0
1	0	2	0	0	1	0	0	0	0	0	1	1	1	4	7	2	1	1	0	0	0	0
1	0	2	0	0	1	0	0	0	0	0	1	1	1	4	7	2	1	1	0	0	0	0
1	0	2	0	0	1	0	0	0	0	0	1	1	1	4	7	2	1	1	0	0	0	0
1	0	2	0	0	1	0	0	0	0	0	1	1	1	4	8	2	1	1	0	0	0	0
1	0	2	0	0	1	0	0	0	0	0	1	1	1	4	8	2	1	1	0	0	0	0
1	0	2	0	0	1	0	0	0	0	0	1	1	1	4	8	2	1	1	0	0	0	0
1	0	2	0	0	1	0	0	0	0	0	1	1	1	4	8	2	1	1	0	0	0	0
1	0	2	0	0	1	0	0	0	0	0	1	1	1	4	8	2	1	1	0	0	0	0
1	0	2	0	0	1	0	0	0	0	0	1	1	1	4	8	2	1	1	0	0	0	0
1	0	2	0	0	1	0	0	0	0	0	1	1	1	4	8	2	1	1	0	0	0	0
1	0	2	0	0	1	0	0	0	0	0	1	1	1	4	8	2	1	1	0	0	0	0
1	0	2	0	0	1	0	0	0	0	0	1	1	1	4	8	2	1	1	0	0	0	0
1	0	2	2	0	1	0	0	0	0	0	1	1	1	4	8	2	1	1	0	0	0	0
1	0	2	2	0	1	0	0	0	0	0	1	0	1	4	8	2	1	1	0	0	0	0
1	0	2	2	0	1	0	0	0	0	0	1	0	1	4	8	2	1	1	0	0	0	0
1	0	2	2	0	1	0	0	0	0	0	1	0	1	4	8	2	1	1	0	0	0	0
1	0	2	2	0	1	0	0	0	0	0	1	0	1	4	8	2	1	1	0	0	0	0
1	0	2	2	0	1	0	0	0	0	0	1	0	1	4	8	2	1	1	0	0	0	0
1	0	2	2	0	1	0	0	0	0	0	1	0	1	4	8	2	1	1	0	0	0	0
1	0	2	2	0	1	0	0	0	0	0	1	0	1	4	8	2	1	1	0	0	0	0
1	0	2	2	0	1	0	0	0	0	0	1	0	1	4	8	2	1	1	0	0	3	0
1	0	2	2	0	1	0	0	0	0	0	1	0	1	4	8	2	1	1	0	0	3	0
1	0	2	2	0	1	0	0	0	0	0	1	0	1	4	8	2	1	1	0	0	3	0
1	0	2	2	0	1	0	0	0	0	0	1	0	1	4	8	2	1	1	0	0	3	0
1	0	2	2	0	1	0	0	0	0	0	1	0	1	4	8	2	1	1	0	0	3	0
1	0	2	2	0	1	0	0	0	0	0	1	0	1	4	8	2	1	1	0	0	3	0
1	0	2	2	0	1	0	0	0	0	0	1	0	1	4	8	2	1	1	0	0	3	0
1	0	2	2	0	1	0	0	0	0	0	1	0	1	4	8	2	0	1	0	0	3	0
1	0	2	2	0	1	0	0	0	0	0	1	0	1	4	8	2	0	1	0	0	3	0
1	0	2	2	0	1	0	0	0	0	0	1	0	1	4	8	2	0	1	0	0	3	0
1	0	2	2	0	1	0	0	0	0	0	1	0	1	4	8	2	0	1	0	0	3	0
1	0	2	2	0	1	0	0	0	0	0	1	0	1	4	8	2	0	1	0	0	3	0
1	0	2	2	0	1	0	0	0	0	0	1	0	1	4	8	2	0	1	0	0	3	0
1	0	2	2	0	1	0	0	0	0	0	1	0	1	4	8	2	0	1	0	0	3	0
1	0	2	2	0	1	0	0	0	0	0	1	0	1	4	8	2	0	1	0	0	3	0
1	0	2	2	0	1	0	0	0	0	0	1	0	1	4	8	2	0	1	0	0	3	0
1	0	2	2	0	1	0	0	0	0	0	1	0	1	4	8	2	0	1	0	0	3	0
1	0	2	2	0	1	0	0	0	0	0	1	0	1	4	8	2	0	1	0	0	3	0
1	0	2	2	0	1	0	0	0	0	0	1	0	1	4	8	2	0	1	0	0	3	0
1	0	2	2	0	1	0	0	0	0	0	1	0	1	4	8	2	0	1	0	0	3	0
1	0	2	2	0	1	0	0	0	0	0	1	0	1	4	8	2	0	1	0	0	3	0
1	0	2	2	0	1	0	0	0	0	0	1	0	1	4	8	2	0	1	0	0	3	0
1	0	2	2	0	1	0	0	0	0	0	1	0	1	4	8	2	0	1	0	0	3	0
1	0	2	2	0	1	0	0	0	0	0	1	0	1	4	8	2	0	1	0	0	3	0
1	0	2	2	0	1	0	0	0	0	0	1	0	1	4	8	2	0	1	0	0	3	0
1	0	2	2	0	1	0	0	0	0	0	1	0	1	4	8	2	0	1	0	0	3	0
1	0	2	2	0	1	0	0	0	0	0	1	0	1	4	8	2	0	1	0	0	3	0
1	0	2	2	0	1	0	0	0	0	0	1	0	1	4	8	2	0	1	0	0	3	0
1	0	2	2	0	1	0	0	0	0	0	1	0	1	4	8	2	0	1	0	0	3	0
1	0	2	2	0	1	0	0	0	0	0	1	0	1	4	8	2	0	1	0	0	3	0
1	0	2	2	0	1	0	0	0	0	0	1	0	1	4	8	2	0	1	0	0	3	0
1	0	2	2	0	1	0	0	0	0	0	1	0	1	4	8	2	0	1	0	0	3	0
1	0	2	2	0	1	0	0	0	0	0	1	0	1	4	8	2	0	1	0	0	3	0
1	0	2	2	0	1	0	0	0	0	0	1	0	1	4	8	2	0	1	0	0	3	0
1	0	2	2	0	1	0	0	0	0	0	1	0	1	4	8	2	0	1	0	0	3	0
1	0	2	2	0	1	0	0	0	0	0	1	0	1	4	8	2	0	1	0	0	3	0
1	0	2	2	0	1	0	0	0	0	0	1	0	1	4	8	2	0	1	0	0	3	0
1	0	2	2	0	1	0	0	0	0	0	1	0	1	4	8	2	0	1	0	0	3	0
1	0	2	2	0	1	0	0	0	0	0	1	0	1	4	8	2	0	1	0	0	3	0
1	0	2	2	0	1	0	0	0	0	0	1	0	1	4	8	2	0	1	0	0	3	0
1	0	2	2	0	1	0	0	0	0	0	1	0	1	4	8	2	0	1	0	0	3	0
1	0	2	2	0	1	0	0	0	0	0	1	0	1	4	8	2	0	1	0	0	3	0
1	0	2	2	0	0	0	0	0	0	0	1	0	1	4	8	2	0	1	0	0	3	0
1	0	2	2	0	0	0	0	0	0	0	1	0	1	4	8	2	0	1	0	0	3	0
1	0	2	2	0	0	0	0	0	0	0	1	0	1	4	8	2	0	1	0	0	3	0
1	0	2	2	0	0	0	0	0	0	0	1	0	1	4	8	2	0	1	0	0	3	0
1	0	2	2	0	0	0	0	0	0	0	1	0	1	4	8	2	0	1	0	0	3	0
1	0	2	2	0	0	0	0	0	0	0	1	0	1	4	8	2	0	1	0	0	3	0
1	0	2	2	0	0	0	0	0	0	0	1	0	1	4	8	2	0	1	0	0	3	0
1	0	2	2	0	0	0	0	0	0	0	1	0	1	4	8	2	0	1	0	0	3	0
1	0	2	2	0	0	0	0	0	0	0	1	0	1	4	8	2	0	1	0	0	3	0
1	0	2	2	0	0	0	0	0	0	0	1	0	1	4	8	2	0	1	0	0	3	0
1	0	2	2	0	0	2	0	0	0	0	1	0	1	4	8	2	0	1	0	0	3	0
1	0	2	2	0	0	1	0	0	0	0	1	0	1	4	8	2	0	1	0	0	3	0
1	0	2	2	0	0	0	0	0	0	0	1	0	1	4	8	2	0	1	0	0	3	0
1	0	2	2	0	0	0	0	0	0	0	0	0	1	4	8	2	0	1	0	0	3	0
1	0	2	2	0	0	0	0	0	0	0	0	0	1	4	8	2	0	1	0	0	3	0
1	0	2	2	0	0	0	0	0	0	0	0	0	1	4	8	2	0	1	0	0	3	0
1	0	2	2	0	0	0	0	0	0	0	0	0	1	4	8	2	0	1	0	0	3	0
1	0	2	2	0	0	0	0	0	0	0	0	0	1	4	8	2	0	1	0	0	3	0
1	0	2	2	0	0	0	0	0	0	0	0	0	1	4	8	2	0	1	0	0	3	0
1	0	2	2	0	0	0	0	0	0	0	0	0	1	4	8	2	0	1	0	0	3	0
1	0	2	2	0	0	0	0	0	0	0	0	0	1	4	8	2	0	1	0	0	3	0
1	0	2	2	0	0	0	0	0	0	0	0	0	1	4	8	2	0	1	0	0	3	0
1	0	2	2	0	0	0	0	0	0	0	0	0	1	4	8	2	0	1	0	0	3	0
1	0	2	2	0	0	0	0	0	0	0	0	0	1	4	8	2	0	1	0	0	3	0
1	0	2	2	0	0	0	0	0	0	0	0	0	1	4	8	2	0	1	0	0	3	0
1	0	2	2	0	0	0	0	0	0	0	0	0	1	4	8	2	0	1	0	0	3	0
1	0	2	2	0	0	0	0	0	0	0	0	0	1	4	8	2	0	1	0	0	3	0
1	0	2	2	0	0	0	0	0	0	0	0	0	1	4	8	2	0	1	0	0	3	0
1	0	2	2	0	0	0	0	0	0	0	0	0	1	4	8	2	0	1	0	0	3	0
1	0	2	2	0	0	0	0	0	0	0	0	0	1	4	8	2	0	1	0	0	3	0
1	0	2	2	0	0	0	0	0	0	0	0	0	1	4	8	2	0	1	0	0	3	0
1	0	2	2	0	0	0	0	0	0	0	0	0	1	4	8	2	0	1	0	0	3	0
1	0	2	2	0	0	0	0	0	0	0	0	0	1	4	8	2	0	1	0	0	3	0
1	0	2	2	0	0	0	0	0	0	0	0	0	1	4	8	2	0	1	0	0	3	0
1	0	2	2	0	0	0	0	0	1	0	0	0	1	4	8	2	0	1	0	0	3	0
1	0	2	2	0	0	0	0	0	1	0	0	0	1	4	8	2	0	1	0	0	3	0
1	0	2	2	0	0	0	0	0	1	0	0	0	1	4	8	2	0	1	0	0	3	0
1	0	2	2	0	0	0	0	0	1	0	0	0	1	4	8	2	0	1	0	0	3	0
1	0	2	2	0	0	0	0	0	1	0	0	0	1	4	8	2	0	1	0	0	3	0
1	0	2	2	0	0	0	0	0	1	0	0	0	1	4	8	2	0	1	0	0	3	0
1	0	2	2	0	0	0	0	0	1	0	0	0	1	4	8	2	0	1	0	0	3	0
1	0	2	2	0	0	0	0	0	1	0	0	0	1	4	5	2	0	1	0	0	3	0
1	0	2	2	0	0	0	0	0	1	0	0	0	1	4	5	2	0	1	0	0	3	0
1	0	2	2	0	0	0	0	0	1	0	0	0	1	4	5	2	0	1	0	0	3	0
1	0	2	2	0	0	0	0	0	1	0	0	0	1	4	5	2	0	1	0	0	3	0
1	0	2	2	0	0	0	0	0	1	0	0	0	1	4	5	2	0	1	0	0	3	0
1	0	2	2	0	0	0	0	0	1	0	0	0	1	4	5	2	0	1	0	0	3	0
1	0	2	2	0	0	0	0	0	1	0	0	0	1	4	5	2	0	1	0	0	3	0
1	0	2	2	0	0	0	0	0	1	0	0	0	0	4	5	2	0	1	0	0	3	0
1	0	2	2	0	0	0	0	0	1	0	0	0	0	4	5	2	0	1	0	0	3	0
1	0	2	2	0	0	0	0	0	1	0	0	0	0	4	5	2	0	1	0	0	3	0
1	0	2	2	0	0	0	0	0	1	0	0	0	0	4	5	2	0	1	0	0	3	0
1	0	0	2	0	0	0	0	0	1	0	0	0	0	4	5	2	0	1	0	0	3	0
1	0	0	2	0	0	0	0	0	1	0	0	0	0	4	5	2	0	1	0	0	3	0
1	0	0	2	0	0	0	0	0	1	0	0	0	0	4	5	2	0	1	0	0	3	0
1	0	0	2	0	0	0	0	0	1	0	0	0	0	4	5	2	0	1	0	0	3	0
1	0	0	2	0	0	0	0	0	1	0	0	0	0	4	5	2	0	1	0	0	3	0
1	0	0	2	0	0	0	0	0	1	0	0	0	0	4	5	2	0	1	0	0	3	0
1	0	0	2	0	0	0	0	0	1	0	0	0	0	4	5	2	0	1	0	0	3	0
1	0	0	2	0	0	0	0	0	1	0	0	0	0	4	5	2	0	1	0	0	3	0
1	0	0	2	0	0	0	0	0	1	0	0	0	0	4	5	2	0	1	0	0	3	0
1	0	0	2	0	0	0	0	0	1	0	0	0	0	4	5	2	0	1	0	0	3	0
1	0	0	2	0	0	0	0	0	1	0	0	0	0	4	5	2	0	1	0	0	3	0
1	0	0	2	0	0	0	0	0	1	0	0	0	0	4	5	2	0	1	0	0	3	0
1	0	0	2	0	0	0	0	0	1	0	0	0	0	4	5	2	0	1	0	0	3	0
1	0	0	2	0	0	0	0	0	1	0	0	0	0	4	5	2	0	1	0	0	3	0
1	0	0	2	0	0	0	0	0	1	0	0	0	0	4	5	2	0	1	0	0	3	0
1	0	0	2	0	0	0	0	0	1	0	0	0	0	4	5	2	0	1	0	0	3	0
1	0	0	2	0	0	0	0	0	1	0	0	0	0	4	5	2	0	1	0	0	3	0
1	0	0	2	0	0	0	0	0	1	0	0	0	0	4	5	2	0	1	0	0	3	0
1	0	0	2	0	0	0	0	0	1	0	0	0	0	4	5	2	0	1	0	0	3	0
1	0	0	2	0	0	0	0	0	1	0	0	0	0	4	5	2	0	1	0	0	3	0
1	0	0	2	0	0	0	0	0	1	0	0	0	0	4	5	2	0	1	0	0	3	0
1	0	0	2	0	0	0	0	0	1	0	0	0	0	4	5	2	0	1	0	0	3	0
1	0	0	2	0	0	0	0	0	1	0	0	0	0	4	5	2	0	1	0	0	3	0
1	0	0	2	0	0	0	0	0	1	0	0	0	0	4	5	2	0	1	0	0	3	0
1	0	0	2	0	0	0	0	0	1	0	0	0	0	4	5	2	0	1	0	0	3	0
1	0	0	2	0	0	0	0	0	1	0	0	0	0	4	5	2	0	1	0	0	3	0
1	0	0	2	0	0	0	0	0	1	0	0	0	0	4	5	2	0	1	0	0	3	0
1	0	1	2	0	0	0	0	0	1	0	0	0	0	4	5	2	0	1	0	0	3	0
1	0	1	2	0	0	0	0	0	1	0	0	0	0	4	5	2	0	1	0	0	3	0
1	0	1	2	0	0	0	0	0	1	0	0	0	0	4	5	2	0	1	0	0	3	0
1	0	1	2	0	0	0	0	0	1	0	0	0	0	4	5	2	0	1	0	0	3	0
1	0	1	2	0	0	0	0	0	1	0	0	0	0	4	5	2	0	1	0	0	3	0
1	0	1	2	0	0	0	0	0	1	0	0	0	0	4	5	2	0	1	0	0	3	0
1	0	1	2	0	0	0	0	0	1	0	0	0	0	4	5	2	0	1	0	0	3	0
1	0	1	1	0	0	0	0	0	1	0	0	0	0	4	5	2	0	1	0	0	3	0
1	0	1	1	0	0	0	0	0	1	0	0	0	0	4	5	2	0	1	0	0	3	0
1	0	1	1	0	0	0	0	0	1	0	0	0	0	4	5	2	0	1	0	0	3	0
1	0	1	1	0	0	0	0	0	1	0	0	0	0	4	5	2	0	1	0	0	3	0
1	0	1	1	0	0	0	0	0	1	0	0	0	0	4	5	2	0	1	0	0	3	0
1	0	1	1	0	0	0	0	0	1	0	0	0	0	4	5	2	0	1	0	0	3	0
1	0	1	1	0	0	0	0	0	1	0	0	0	0	3	5	2	0	1	0	0	3	0
1	0	1	1	0	0	0	0	0	1	0	0	0	0	3	5	2	0	1	0	0	3	0
1	0	1	1	0	0	0	0	0	1	0	0	0	0	3	5	2	0	1	0	0	3	0
1	0	1	1	0	0	0	0	0	1	0	0	0	0	3	5	2	0	1	0	0	3	0
1	0	1	1	0	0	0	0	0	1	0	0	0	0	3	5	2	0	1	0	0	3	0
1	0	1	1	0	0	0	0	0	1	0	0	0	0	3	5	2	0	1	0	0	3	0
1	0	1	1	0	0	0	0	0	1	0	0	0	0	3	5	2	0	1	0	0	3	0
1	0	1	1	0	0	0	0	0	1	0	0	0	0	3	5	2	0	1	0	0	3	0
1	0	1	1	0	0	0	0	0	1	0	0	0	0	3	5	2	0	1	0	0	3	0
1	0	1	1	0	0	0	0	0	1	0	0	0	0	3	5	2	0	1	0	0	3	0
1	0	0	1	0	0	0	0	0	1	0	0	0	0	3	5	2	0	1	0	0	3	0
1	0	0	1	0	0	0	0	0	1	0	0	0	0	3	5	2	0	1	0	0	3	0
1	0	0	1	0	0	0	0	0	1	0	0	0	0	3	5	2	0	1	0	0	3	0
1	0	0	1	0	0	0	0	0	1	0	0	0	0	3	5	2	0	1	0	0	3	0
1	0	0	1	0	0	0	0	0	1	0	0	0	0	3	5	2	0	1	0	0	3	0
1	0	0	1	0	0	2	0	0	1	0	0	0	0	3	5	2	0	1	0	0	3	0
1	0	0	1	0	0	1	0	0	1	0	0	0	0	3	5	2	0	1	0	0	3	0
1	0	0	1	0	0	0	0	0	1	0	0	0	0	3	5	2	0	1	0	0	3	0
1	0	0	1	0	0	0	0	0	1	0	0	0	0	3	5	2	0	1	0	0	3	0
1	0	0	1	0	0	0	0	0	1	0	0	0	0	3	5	2	0	1	0	0	3	0
1	0	0	1	0	0	0	0	0	1	0	0	0	0	3	5	2	0	1	0	0	3	0
1	0	0	1	0	0	0	0	0	1	0	0	0	0	3	5	2	0	1	0	0	3	0
1	0	0	1	0	0	0	0	0	1	0	0	0	0	3	5	2	0	1	0	0	3	0
1	0	0	1	0	0	0	0	0	1	0	0	0	0	3	5	2	0	1	0	0	3	0
1	0	0	1	0	0	0	0	0	1	0	0	0	0	3	5	2	0	1	0	0	3	0
1	0	0	1	0	0	0	0	0	1	0	0	0	0	3	5	2	0	1	0	0	3	0
1	0	0	1	0	0	0	0	0	1	0	0	0	0	3	5	2	0	1	0	0	3	0
1	0	0	1	0	0	0	0	0	1	0	0	0	0	3	5	2	0	1	0	0	3	0
1	0	0	1	0	0	0	0	0	1	0	0	0	0	3	5	2	0	1	0	0	3	0
1	0	0	1	0	0	0	0	0	1	0	0	0	0	3	5	2	0	1	0	0	3	0
1	0	0	1	0	0	0	1	0	1	0	0	0	0	3	5	2	0	1	0	0	3	0
1	0	0	1	0	0	0	1	0	1	0	0	0	0	3	5	1	0	1	0	0	1	0
1	0	0	1	0	0	0	1	0	1	0	0	0	0	3	5	1	0	1	0	0	1	0
1	0	0	1	0	0	0	1	0	1	0	0	0	0	3	5	1	0	1	0	0	1	0
1	0	0	1	0	0	0	1	0	1	0	0	0	0	3	5	1	0	1	0	0	1	0
1	0	0	1	0	0	0	1	0	1	0	0	0	0	3	5	1	0	1	0	0	1	0
1	0	0	1	0	0	0	1	0	1	0	0	0	0	3	5	1	0	1	0	0	1	0
1	0	0	1	0	0	0	1	0	1	0	0	0	0	3	5	1	0	1	0	0	1	0
1	0	0	1	0	0	0	1	0	1	0	0	0	0	3	5	1	0	1	0	0	1	0
1	0	0	1	0	0	0	1	0	1	0	0	0	0	3	5	1	0	1	0	0	1	0
1	0	0	1	0	0	0	1	0	1	0	0	0	0	3	5	1	0	1	0	0	1	0
1	0	0	1	0	0	0	1	0	1	0	0	0	0	3	5	1	0	1	0	0	1	0
1	0	0	1	0	0	0	1	0	1	0	0	0	0	3	5	1	0	1	0	0	1	0
1	0	0	1	0	0	0	1	0	1	0	0	0	0	3	5	1	0	0	0	0	1	0
1	0	0	1	0	0	0	1	0	1	0	0	0	0	3	5	1	0	0	0	0	1	0
1	0	0	1	0	0	0	1	0	1	0	0	0	0	3	5	1	0	0	0	0	1	0
1	0	0	1	0	0	0	1	0	1	0	0	0	0	3	5	1	0	0	0	0	1	0
1	0	0	1	0	0	0	1	0	1	0	0	0	0	3	5	1	0	0	0	0	1	0
1	0	0	1	0	0	0	1	0	1	0	0	0	0	3	5	1	0	0	0	0	1	0
1	0	0	1	0	0	0	1	0	1	0	0	0	0	3	0	1	0	0	0	0	1	0
1	0	0	1	0	0	0	1	0	1	0	0	0	0	3	0	1	0	0	0	0	1	0
1	0	0	1	0	0	0	1	0	1	0	0	0	0	3	0	1	0	0	0	0	1	0
1	0	0	1	0	0	0	1	0	1	0	0	0	0	3	0	1	0	0	0	0	1	0
1	0	0	1	0	0	0	1	0	1	0	0	0	0	3	0	1	0	0	0	0	1	0
1	0	0	1	0	0	0	1	0	1	0	0	0	0	3	0	1	0	0	0	0	1	0
1	0	0	1	0	0	0	1	0	1	0	0	0	0	3	0	1	0	0	0	0	1	0
1	0	0	1	0	0	0	1	0	1	0	0	0	0	3	0	1	0	0	0	0	1	0
1	0	0	1	0	0	0	1	0	1	0	0	0	0	3	0	1	0	0	0	0	1	0
1	0	0	1	0	0	0	1	0	1	0	0	0	0	3	0	1	0	0	0	0	1	0
1	0	0	1	0	0	0	1	0	1	0	0	0	0	3	0	1	0	0	0	0	1	0
1	0	0	1	0	0	0	1	0	1	0	0	0	0	3	0	1	0	0	0	0	1	0
1	0	0	1	0	0	0	1	0	1	0	0	0	0	3	0	1	0	0	0	0	1	0
1	0	0	1	0	0	0	1	0	1	0	0	0	0	3	0	1	0	0	0	0	1	0
1	0	0	1	0	0	0	1	0	1	0	0	0	0	3	0	1	0	0	0	0	1	0
1	0	0	1	0	0	0	1	0	1	0	0	0	0	3	0	1	0	0	0	0	1	0
1	0	0	1	0	0	0	1	0	1	0	0	0	0	3	0	1	0	0	0	0	1	0
1	0	0	1	0	0	0	1	0	1	0	0	0	0	3	0	1	0	0	0	0	1	0
1	0	0	1	0	0	0	1	0	1	0	0	0	0	3	0	1	0	0	0	0	1	0
1	0	0	1	0	0	0	1	0	1	0	0	0	0	3	0	1	0	0	0	0	1	0
1	0	0	1	0	0	0	1	0	1	0	0	0	0	3	0	1	0	0	0	0	1	0
1	0	0	1	0	0	0	1	0	1	0	0	0	0	3	0	1	0	0	0	0	1	0
1	0	0	1	0	0	0	1	0	1	0	0	0	0	3	0	1	0	0	0	0	1	0
1	0	0	1	0	0	0	1	0	1	0	0	0	0	3	0	1	0	0	0	0	1	0
1	0	0	1	0	0	0	1	0	1	0	0	0	0	3	0	1	0	0	0	0	1	0
1	0	0	1	0	0	0	1	0	1	0	0	0	0	3	0	1	0	0	0	0	1	0
1	0	0	1	0	0	0	1	0	1	0	0	0	0	3	0	1	0	0	0	0	1	0
1	0	0	1	0	0	0	1	0	1	0	0	0	0	3	0	1	0	0	0	0	1	0
1	0	0	1	0	0	0	1	0	1	0	0	0	0	3	0	1	0	0	0	0	1	0
1	0	0	1	0	0	0	1	0	1	0	0	0	0	3	0	1	0	0	0	0	1	0
1	0	0	1	0	0	0	1	0	1	0	0	0	0	3	0	1	0	0	0	0	1	0
1	0	0	1	0	0	0	2	0	1	0	0	0	0	3	0	1	0	0	0	0	1	0
1	0	0	1	0	0	0	2	0	1	0	0	0	0	3	0	1	0	0	0	0	1	0
1	0	0	1	0	0	0	2	0	1	0	0	0	0	3	0	1	0	0	0	0	1	0
1	0	0	1	0	0	0	2	0	1	0	0	0	0	3	0	1	0	0	0	0	1	0
1	0	0	1	0	0	0	2	0	1	0	0	0	0	3	0	1	0	0	0	0	1	0
1	0	0	0	0	0	0	2	0	1	0	0	0	0	3	0	1	0	0	0	0	1	0
1	0	0	0	0	0	0	2	0	1	0	0	0	0	3	0	1	0	0	0	0	1	0
1	0	0	0	0	0	0	2	0	1	0	0	0	0	3	0	1	0	0	0	0	1	0
1	0	0	0	0	0	0	2	0	1	0	0	0	0	3	0	1	0	0	0	0	1	0
1	0	0	0	0	0	0	2	0	1	0	0	0	0	3	3	1	0	0	0	0	1	0
1	0	0	0	0	0	0	2	0	1	0	0	0	0	3	3	1	0	0	0	0	1	0
1	0	0	0	0	0	0	2	0	1	0	0	0	0	3	3	1	0	0	0	0	1	7
1	0	0	0	0	0	0	2	0	1	0	0	0	0	3	3	1	0	0	0	0	1	7
1	0	0	0	0	0	0	2	0	1	0	0	0	0	3	3	1	0	0	0	0	1	7
1	0	0	0	0	0	0	2	0	1	0	0	0	0	3	3	1	0	0	0	0	1	7
1	0	0	0	0	0	0	2	0	1	0	0	0	0	3	3	1	0	0	0	0	1	7
1	0	0	0	0	0	0	2	0	1	0	0	0	0	3	3	1	0	0	0	0	1	7
1	0	0	0	0	0	0	2	0	1	0	0	0	0	3	3	1	0	0	0	0	1	7
1	0	0	0	0	0	0	2	0	1	0	0	0	0	3	3	1	0	0	0	0	1	7
1	0	0	0	0	0	0	2	0	1	0	0	0	0	3	3	1	0	0	0	0	1	7
1	0	0	0	0	0	0	2	0	1	0	0	0	0	3	3	1	0	0	0	0	1	7
1	0	0	0	0	0	0	2	0	1	0	0	0	0	3	3	1	0	0	0	0	1	7
1	0	0	0	0	0	0	2	0	1	0	0	0	0	3	3	1	0	0	0	0	1	7
1	0	0	0	0	0	0	2	0	1	0	0	0	0	3	3	1	0	0	0	0	1	7
1	0	0	0	0	0	0	2	0	1	0	0	0	0	3	3	1	0	0	0	0	1	7
1	0	0	0	0	0	1	2	0	1	0	0	0	0	3	3	1	0	0	0	0	1	7
1	0	0	0	0	0	1	2	0	1	0	0	0	0	3	3	1	0	0	0	0	1	7
1	0	0	0	0	0	1	2	0	1	0	0	0	0	3	3	1	0	0	0	0	1	7
1	0	0	0	0	0	1	2	0	1	0	0	0	0	3	3	1	0	0	0	0	1	7
1	0	0	0	0	0	2	2	0	1	0	0	0	0	3	3	1	0	0	0	0	1	7
1	0	0	0	0	0	1	2	0	1	0	0	0	0	3	3	1	0	0	0	0	1	7
1	0	0	0	0	0	1	2	0	1	0	0	0	0	3	3	1	0	0	0	0	1	7
1	0	0	0	0	0	1	2	0	2	0	0	0	0	3	3	1	0	0	0	0	1	7
1	0	0	0	0	0	1	2	0	2	0	0	0	0	3	3	1	0	0	0	0	1	7
1	0	0	0	0	0	1	2	0	2	0	0	0	0	3	3	1	0	0	0	0	1	7
1	0	0	0	0	0	0	2	0	2	0	0	0	0	3	3	1	0	0	0	0	1	7
1	0	0	0	0	0	0	2	0	2	0	0	0	0	3	3	1	0	0	0	0	1	7
1	0	0	0	0	0	0	2	0	2	0	0	0	0	3	3	1	0	0	0	0	1	7
1	0	0	0	0	0	0	2	0	2	0	0	0	0	3	3	1	0	0	0	0	1	7
1	0	0	0	0	0	0	2	0	2	0	0	0	0	3	3	1	0	0	0	0	1	7
1	0	0	0	0	0	0	2	0	2	0	0	0	0	3	3	1	0	0	0	0	1	7
1	0	0	0	0	0	0	2	0	2	0	0	0	0	3	3	1	0	0	0	0	1	7
1	0	0	0	0	0	0	2	0	2	0	0	0	0	3	3	1	0	0	0	0	1	7
1	0	0	0	0	0	0	2	0	2	0	0	0	0	3	3	1	0	0	0	0	1	7
1	0	0	0	0	0	0	2	0	2	0	0	0	0	3	3	1	0	0	0	0	1	7
1	0	0	0	0	0	0	2	0	2	0	0	0	0	3	3	1	0	0	0	0	1	7
1	0	0	0	0	0	0	2	0	2	0	0	0	0	3	3	1	0	0	0	0	1	7
1	0	0	0	0	0	0	2	0	2	0	0	0	0	3	3	1	0	0	0	0	1	7
1	0	0	0	0	0	0	2	0	2	0	0	0	0	3	3	1	0	0	0	0	1	7
1	0	0	0	0	0	0	2	0	2	0	0	0	0	3	3	1	0	0	0	0	1	7
1	0	0	0	0	0	0	2	0	2	0	0	0	0	3	3	1	0	0	0	0	1	7
1	0	0	0	0	0	0	2	0	2	0	0	0	0	3	3	1	0	0	0	0	1	7
1	0	0	0	0	0	0	2	0	2	0	0	0	0	3	3	1	0	0	0	0	1	7
1	0	0	0	0	0	0	2	0	2	0	0	0	0	3	3	1	0	0	0	0	1	7
1	0	0	0	0	0	0	2	0	2	0	0	0	0	3	3	1	0	0	0	0	1	7
1	0	0	0	0	0	0	2	0	2	0	0	0	0	3	3	1	0	0	0	0	1	7
1	0	0	0	0	0	0	2	0	2	0	0	0	0	3	3	1	0	0	0	0	1	7
1	0	0	0	0	0	0	2	0	2	0	0	0	0	3	3	1	0	0	0	0	1	7
1	0	0	0	0	0	0	2	0	2	0	0	0	0	3	3	1	0	0	0	0	1	7
1	0	0	0	0	0	0	2	0	2	0	0	0	0	3	3	1	0	0	0	0	1	7
1	0	0	0	0	0	0	2	0	2	0	0	0	0	3	3	1	0	0	0	0	1	7
1	0	0	0	0	0	0	2	0	2	0	0	0	0	3	3	1	0	0	0	0	1	7
1	0	0	0	0	0	0	2	0	2	0	0	0	0	3	3	1	0	0	0	0	1	7
1	0	0	0	0	0	0	2	0	2	0	0	0	0	3	3	1	0	0	0	0	1	7
1	0	0	0	0	0	0	2	0	2	0	0	0	0	3	3	1	0	0	0	0	1	7
1	0	0	0	0	0	0	2	0	2	0	0	0	0	3	3	1	0	0	0	0	1	7
1	0	0	0	0	0	0	2	0	2	0	0	0	0	3	3	1	0	0	0	0	1	7
1	0	0	0	0	0	0	2	0	2	0	0	0	0	3	3	1	0	0	0	0	1	7
1	0	0	0	0	0	0	2	0	2	0	0	0	0	3	3	1	0	0	0	0	1	7
1	0	0	0	0	0	0	2	0	2	0	0	0	0	3	3	1	0	0	0	0	1	7
1	0	0	0	0	0	0	2	0	2	0	0	0	0	3	3	1	0	0	0	0	1	7
1	0	0	0	0	0	0	2	0	2	0	0	0	0	3	3	1	0	0	0	0	1	7
1	0	0	0	0	0	0	2	0	2	0	0	0	0	3	3	1	0	0	0	0	1	7
1	0	0	0	0	0	0	2	0	2	0	0	0	0	3	3	1	0	0	0	0	1	7
1	0	0	0	0	0	0	2	0	2	0	0	0	0	3	3	1	0	0	0	0	1	7
1	0	0	0	0	0	0	2	0	2	0	0	0	0	3	3	1	0	0	0	0	1	7
1	0	0	0	0	0	0	2	0	2	0	0	0	0	3	3	1	0	0	0	0	1	7
1	0	0	0	0	0	0	2	0	2	0	0	0	0	3	3	1	0	0	0	0	1	7
1	0	0	0	0	0	0	2	0	2	0	0	0	0	3	3	1	0	0	0	0	1	7
1	0	0	0	0	0	0	2	0	2	0	0	0	0	3	3	1	0	0	0	0	1	7
1	0	0	0	0	0	0	2	0	2	0	0	0	0	3	3	1	0	0	0	0	1	7
1	0	0	0	0	0	0	2	0	2	0	0	0	0	3	3	1	0	0	0	0	1	7
1	0	0	0	0	0	0	2	0	2	0	0	0	0	3	3	1	0	0	0	0	1	7
1	0	0	0	0	0	0	2	0	2	0	0	0	0	3	3	1	0	0	0	0	1	7
1	0	0	0	0	0	0	2	0	2	0	0	0	0	3	3	1	0	0	0	0	1	7
1	0	0	0	0	0	0	2	0	2	0	0	0	0	3	3	1	0	0	0	0	1	7
1	0	0	0	0	0	0	2	0	2	0	0	0	0	3	3	1	0	0	0	0	1	7
1	0	0	0	0	0	0	2	0	2	0	0	0	0	3	3	1	0	0	0	0	1	7
1	0	0	0	0	0	0	2	0	2	0	0	0	0	3	3	1	0	0	0	0	1	7
1	0	0	0	0	0	0	2	0	2	0	0	0	0	0	3	1	0	0	0	0	1	7
1	0	0	0	0	0	0	2	0	2	0	0	0	0	0	3	1	0	0	0	0	1	7
1	0	0	0	0	0	0	2	0	2	0	0	0	0	0	3	1	0	0	0	0	1	7
1	0	0	0	0	0	0	2	0	2	0	0	0	0	0	3	1	0	0	0	0	1	7
1	0	0	0	0	0	0	2	0	2	0	0	0	0	0	3	1	0	0	0	0	1	7
1	0	0	0	0	0	0	2	0	2	0	0	0	0	0	3	1	0	0	0	0	1	7
1	0	0	0	0	0	0	2	0	2	0	0	0	0	0	3	1	0	0	0	0	1	7
1	0	0	0	0	0	0	2	0	2	0	0	0	0	0	3	1	0	0	0	0	1	7
1	0	0	0	0	0	0	2	0	2	0	0	0	0	0	3	1	0	0	0	0	1	7
1	0	0	0	0	0	0	2	0	2	0	0	0	0	0	3	1	0	0	0	0	1	7
1	0	0	0	0	0	0	2	0	2	0	0	0	0	0	3	1	0	0	0	0	1	7
1	0	0	0	0	0	0	2	0	2	0	0	0	0	0	3	1	0	0	0	0	1	7
1	0	0	0	0	0	0	2	0	2	0	0	0	0	0	3	1	0	0	0	0	4	7
1	0	0	0	0	0	0	2	0	2	0	0	0	0	0	3	1	0	0	0	0	4	7
1	0	0	0	0	0	0	2	0	2	0	0	0	0	0	3	1	0	0	0	0	4	7
1	0	0	0	0	0	0	2	0	2	0	0	0	0	0	3	1	0	0	0	0	4	7
1	0	0	0	0	0	0	2	0	2	0	0	0	0	0	3	1	0	0	0	0	4	7
1	0	0	0	0	0	0	2	0	2	0	0	0	0	0	3	1	0	0	0	0	4	7
1	0	0	0	0	0	0	2	0	2	0	0	0	0	0	3	1	0	0	0	0	4	7
1	0	0	0	0	0	0	2	0	2	0	0	0	0	0	3	1	0	0	0	0	4	7
1	0	0	0	0	0	0	2	0	2	0	0	0	0	0	3	1	0	0	0	0	4	7
1	0	0	0	0	0	0	2	0	2	0	0	0	0	0	3	1	0	0	0	0	4	7
1	0	0	0	0	0	0	3	0	2	0	0	0	0	0	3	1	0	0	0	0	4	7
1	0	0	0	0	0	0	3	0	2	0	0	0	0	0	3	1	0	0	0	0	4	7
1	0	0	0	0	0	0	3	0	2	0	0	0	0	0	3	1	0	0	0	0	4	7
1	0	0	0	0	0	0	3	0	2	0	0	0	0	0	3	1	0	0	0	0	4	7
1	0	0	0	0	0	0	3	0	2	0	0	0	0	0	3	1	0	0	0	0	4	7
1	0	0	0	0	0	0	3	0	2	0	0	0	0	0	3	1	0	0	0	0	4	7
1	0	0	0	0	0	0	3	0	2	0	0	0	0	0	3	1	0	0	0	0	4	7
1	0	0	0	0	0	0	3	0	2	0	0	0	0	0	3	1	0	0	0	0	4	7
1	0	0	0	0	0	0	3	0	2	0	0	0	0	0	3	1	0	0	0	0	4	7
1	0	0	0	0	0	0	3	0	2	0	0	0	0	0	3	1	0	0	0	0	4	7
1	0	0	0	0	0	0	3	0	2	0	0	0	0	0	3	1	0	0	0	0	4	7
1	0	0	0	0	0	0	3	0	2	0	0	0	0	0	3	1	0	0	0	0	4	7
1	0	0	0	0	0	0	3	0	2	0	0	0	0	0	3	1	0	0	0	0	4	7
1	0	0	0	0	0	0	3	0	2	0	0	0	0	0	3	1	0	0	0	0	4	7
1	0	0	0	0	0	0	3	0	2	0	0	0	0	0	3	1	0	0	0	0	4	7
1	0	0	0	0	0	0	3	0	2	0	0	0	0	0	3	1	0	0	0	0	4	7
1	0	0	0	0	0	0	3	0	2	0	0	0	0	0	2	1	0	0	0	0	4	7
1	0	0	0	0	0	0	3	0	2	0	0	0	0	0	2	1	0	0	0	0	4	7
1	0	0	0	0	0	0	3	0	2	0	0	0	0	0	2	1	0	0	0	0	4	7
1	0	0	0	0	0	0	3	0	2	0	0	0	0	0	2	1	0	0	0	0	4	7
1	0	0	0	0	0	0	3	0	2	0	0	0	0	0	2	1	0	0	0	0	4	7
1	0	0	0	0	0	0	3	0	2	0	0	0	0	0	2	1	0	0	0	0	4	7
1	0	0	0	0	0	0	3	0	2	0	0	0	0	0	2	1	0	0	0	0	4	7
1	0	0	0	0	0	1	3	0	2	0	0	0	0	0	2	1	0	0	0	0	4	7
1	0	0	0	0	0	1	3	0	2	0	0	0	0	0	2	1	0	0	0	0	4	7
1	0	0	0	0	0	2	3	0	2	0	0	0	0	0	2	1	0	0	0	0	4	7
1	0	0	0	0	0	2	3	0	2	0	0	0	0	0	2	1	0	0	1	0	4	7
1	0	0	0	0	0	2	3	0	2	0	0	0	0	0	2	1	0	0	1	0	4	7
1	0	0	0	0	0	1	3	0	2	0	0	0	0	0	2	1	0	0	1	0	4	7
1	0	0	0	0	0	1	3	0	2	0	0	0	0	0	2	1	0	0	1	0	4	7
1	0	0	0	0	0	1	3	0	2	0	0	0	0	0	2	1	0	0	1	0	4	7
1	0	0	0	0	0	1	3	0	2	0	0	0	0	0	2	1	0	0	1	0	4	7
1	0	0	0	0	0	1	3	0	2	0	0	0	0	0	2	1	0	0	1	0	4	7
1	0	0	0	0	0	0	3	0	2	0	0	0	0	0	2	1	0	0	1	0	4	7
1	0	0	0	0	0	0	3	0	2	0	0	0	0	0	2	1	0	0	1	0	4	7
1	0	0	0	0	0	0	3	0	2	0	0	0	0	0	2	1	0	0	1	0	4	7
1	0	0	0	0	0	0	3	0	2	0	0	0	0	0	2	1	0	0	1	0	4	7
1	0	0	0	0	0	0	3	0	2	0	0	0	0	0	2	1	0	0	1	0	4	7
1	0	0	0	0	0	0	3	0	2	0	0	0	0	0	2	1	0	0	1	0	4	7
1	0	0	0	0	0	0	3	0	2	0	0	0	0	4	2	1	0	0	1	0	4	7
1	0	0	0	0	0	0	3	0	2	0	0	0	0	4	2	1	0	0	1	0	4	7
1	0	0	0	0	0	0	3	0	2	0	0	0	0	4	2	1	0	0	1	0	4	7
1	0	0	0	0	0	0	3	0	2	0	0	0	0	4	2	1	0	0	1	0	4	7
1	0	0	0	0	0	0	3	0	2	0	0	0	0	4	2	1	0	0	1	0	4	7
1	0	0	0	0	0	0	3	0	2	0	0	0	0	4	2	1	0	0	1	0	4	7
1	0	0	0	0	0	0	3	0	2	0	0	0	0	4	2	1	0	0	1	0	4	7
1	0	0	0	0	0	0	3	0	2	0	0	0	0	4	2	1	0	0	1	0	4	7
1	0	0	0	0	0	0	3	0	2	0	0	0	0	4	2	1	0	0	1	0	4	7
1	0	0	0	0	0	0	3	0	2	0	0	0	0	4	2	1	0	0	1	0	4	7
1	0	0	0	0	0	0	3	0	2	0	0	0	0	4	2	1	0	0	1	0	4	7
1	0	0	0	0	0	0	3	0	2	0	0	0	0	4	2	1	0	0	1	0	4	7
1	0	0	0	0	0	0	3	0	2	0	0	0	0	4	2	1	0	0	1	0	4	7
1	0	0	0	0	0	0	3	0	2	0	0	0	0	4	2	1	0	0	1	0	4	7
1	0	0	0	0	0	0	3	0	2	0	0	0	0	4	2	1	0	0	1	0	4	7
1	0	0	0	0	0	0	3	0	2	0	0	0	0	4	2	1	0	0	1	0	4	7
1	0	0	0	0	0	0	3	0	2	0	0	0	0	4	2	1	0	0	1	0	4	7
1	0	0	0	0	0	0	3	0	2	0	0	0	0	4	2	1	0	0	1	0	4	7
1	0	0	0	0	0	0	3	0	2	0	0	0	0	4	2	1	0	0	1	0	4	7
1	0	0	0	0	0	0	3	0	2	0	0	0	0	4	2	1	0	0	1	0	4	7
1	0	0	0	0	0	0	3	0	2	0	0	0	3	2	2	1	0	0	1	0	4	7
1	0	0	0	0	0	0	3	0	2	0	0	0	3	2	2	1	0	0	1	0	4	7
1	0	0	0	0	0	0	3	0	2	0	0	0	3	2	2	1	0	0	1	0	4	7
1	0	0	0	0	0	0	3	0	2	0	0	0	3	2	2	1	0	0	1	0	4	7
1	0	0	0	0	0	0	3	0	2	0	0	0	3	2	2	1	0	0	1	0	4	7
1	0	0	0	0	0	0	3	0	2	0	0	0	3	2	2	1	0	0	1	0	4	7
1	0	0	0	0	0	0	3	0	2	0	0	0	3	2	2	1	0	0	1	0	4	7
1	0	0	0	0	0	0	3	0	2	0	0	0	3	2	2	1	0	0	1	0	4	7
1	0	0	0	0	0	0	3	0	2	0	0	0	3	2	2	1	0	0	1	0	4	7
1	0	0	0	0	0	0	3	0	2	0	0	0	3	2	2	1	0	0	1	0	4	7
1	0	0	0	0	0	0	3	0	2	0	0	0	3	2	2	1	0	0	1	0	4	7
1	0	0	0	0	0	0	3	0	2	0	0	0	3	2	2	1	0	0	1	0	4	7
1	0	0	0	0	0	0	3	0	2	0	0	0	3	2	2	1	0	0	1	0	4	7
1	0	0	0	0	0	0	3	0	2	0	0	0	3	2	2	1	0	0	1	0	4	7
1	0	0	0	0	0	0	3	0	2	0	0	0	3	2	2	1	0	0	1	0	4	7
1	0	0	0	0	0	0	3	0	2	0	0	0	3	2	2	1	0	0	1	0	4	7
1	0	0	0	0	0	0	3	0	2	0	0	0	3	2	2	1	0	0	1	0	4	7
1	0	0	0	0	0	0	3	0	2	0	0	0	3	2	2	1	0	0	1	0	4	7
1	0	0	0	0	0	0	3	0	2	0	0	0	3	2	2	1	0	0	1	0	4	7
1	0	0	0	0	0	0	3	0	2	0	0	0	3	2	2	1	0	0	1	0	4	7
1	0	0	0	0	0	0	3	0	2	0	0	0	3	0	2	1	0	0	1	0	4	7
1	0	0	0	0	0	0	3	0	2	0	0	0	3	0	2	1	0	0	1	0	4	7
1	0	0	0	0	0	0	3	0	2	0	0	0	3	0	2	1	0	0	1	0	4	7
1	0	0	0	0	0	0	3	0	3	0	0	0	3	0	2	1	0	0	1	0	4	7
1	0	0	0	0	0	0	3	0	3	0	0	0	3	0	2	1	0	0	1	0	4	7
1	0	0	0	0	0	0	3	0	3	0	0	0	3	0	2	1	0	0	1	0	4	7
1	0	0	0	0	0	0	3	0	3	0	0	0	3	0	2	1	0	0	1	0	4	7
1	0	0	0	0	0	0	3	0	3	0	0	0	3	0	2	1	0	0	1	0	4	7
1	0	0	0	0	0	0	3	0	3	0	0	0	3	0	2	1	0	0	1	0	4	7
1	0	0	0	0	0	0	3	0	3	0	0	0	3	0	2	1	0	0	1	0	4	7
1	0	0	0	0	0	0	3	0	3	0	0	0	0	0	2	1	0	0	1	0	4	7
1	0	0	0	0	0	0	3	0	3	0	0	0	0	0	2	1	0	0	1	0	4	7
1	0	0	0	0	0	0	3	0	3	0	0	0	0	0	2	1	0	0	1	0	4	7
1	0	0	0	0	0	0	3	0	3	0	0	0	0	0	2	1	0	0	1	0	4	7
1	0	0	0	0	0	0	3	0	3	0	0	0	0	0	2	1	0	0	1	0	4	7
1	0	0	0	0	0	0	3	0	3	0	0	0	0	0	2	1	0	0	1	0	4	7
1	0	0	0	0	0	0	3	0	3	0	0	0	0	0	2	1	0	0	1	0	4	7
1	0	0	0	0	0	0	3	0	3	0	0	0	0	0	2	1	0	0	1	0	4	7
1	0	0	0	0	0	0	3	0	3	0	0	0	0	0	2	1	0	0	1	0	4	7
1	0	0	0	0	0	0	3	0	3	0	0	0	0	0	2	1	0	0	1	0	4	7
1	0	0	0	0	0	0	3	0	3	0	0	0	0	0	2	1	0	0	1	0	4	7
1	0	0	0	0	0	0	3	0	3	0	0	0	0	0	2	1	0	0	1	0	4	7
1	0	0	0	0	0	0	3	0	3	0	0	0	0	0	2	1	0	0	1	0	4	7
1	0	0	0	0	0	0	3	0	3	0	0	0	0	0	2	1	0	0	1	0	4	7
1	0	0	0	0	0	0	3	0	3	0	0	0	0	0	2	1	0	0	1	0	4	7
1	0	0	0	0	0	0	3	0	3	0	0	0	0	0	2	1	0	0	1	0	4	7
1	0	1	0	0	0	0	3	0	3	0	0	0	0	0	2	1	0	0	1	0	4	7
1	0	1	0	0	0	0	3	0	3	0	0	0	0	0	2	1	0	0	1	0	4	7
1	0	1	0	0	0	0	3	0	3	0	0	0	0	0	2	1	0	0	1	0	4	7
1	0	1	0	0	0	0	3	0	3	0	0	0	0	0	2	1	0	0	1	0	4	7
1	0	1	0	0	0	0	3	0	3	0	0	0	0	0	2	1	0	0	1	0	4	7
1	0	1	0	0	0	0	3	0	3	0	0	0	0	0	2	1	0	0	1	0	4	7
1	0	1	0	0	0	0	3	0	3	0	0	0	0	0	2	1	0	0	1	0	4	7
1	0	1	0	0	0	0	3	0	3	0	0	0	0	0	2	1	0	0	1	0	4	7
1	0	1	0	0	0	0	3	0	3	0	0	0	0	0	2	1	0	0	1	0	4	7
1	0	1	0	0	0	0	3	0	3	0	0	0	0	0	2	1	0	0	1	0	4	7
1	0	1	0	0	0	0	4	0	3	0	0	0	0	0	2	1	0	0	1	0	4	7
1	0	1	0	0	0	0	4	0	3	0	0	0	0	0	2	1	0	0	1	0	4	7
1	0	1	0	0	0	0	4	0	3	0	0	0	0	0	2	1	0	0	1	0	4	7
1	0	1	0	0	0	0	4	0	3	0	0	0	0	0	2	1	0	0	1	0	4	7
1	0	1	0	0	0	0	4	0	3	0	0	0	0	0	2	1	0	0	1	0	4	7
1	0	1	0	0	0	0	4	0	3	0	0	0	0	0	2	1	0	0	1	0	4	7
1	0	1	0	0	0	0	4	0	3	0	0	0	0	0	2	1	0	0	1	0	4	7
1	0	1	0	0	0	0	4	0	3	0	0	0	0	0	2	1	0	0	1	0	4	7
1	0	1	0	0	0	0	4	0	3	0	0	0	0	0	2	1	0	0	1	0	4	7
1	0	1	0	0	0	0	4	0	3	0	0	0	0	0	2	1	0	0	1	0	4	7
1	0	1	0	0	0	0	4	0	3	0	0	0	0	0	2	1	0	0	1	0	4	7
1	0	1	0	0	0	0	4	0	3	0	0	0	0	0	2	1	0	0	1	0	4	7
1	0	1	0	0	0	0	4	0	3	0	0	0	0	0	2	1	0	0	1	0	4	7
1	0	1	0	0	0	0	4	0	3	0	0	0	0	0	2	1	0	0	1	0	4	7
1	0	1	0	0	0	0	4	0	3	0	0	0	0	0	2	1	0	0	1	0	4	7
1	0	1	0	0	0	0	4	0	3	0	0	0	0	0	2	1	0	0	1	0	2	7
1	0	1	0	0	0	0	4	0	3	0	0	0	0	0	2	1	0	0	1	0	2	7
1	0	1	0	0	0	0	4	0	3	0	0	0	0	0	2	1	0	0	1	0	2	7
1	0	1	0	0	0	0	4	0	3	0	0	0	0	0	2	1	0	0	1	0	2	7
1	0	1	0	0	0	0	4	0	3	0	0	0	0	0	2	1	0	0	1	0	2	7
1	0	1	0	0	0	0	4	0	3	0	0	0	0	0	2	1	0	0	1	0	2	7
1	0	1	0	0	0	0	4	0	3	0	0	0	0	0	2	1	0	0	1	0	2	7
1	0	1	0	0	0	0	4	0	3	0	0	0	0	0	2	0	0	0	1	0	2	7
1	0	1	0	0	0	0	4	0	3	0	0	0	0	0	2	0	0	0	1	0	2	7
1	0	1	0	0	0	0	4	0	3	0	0	0	0	0	2	0	0	0	1	0	2	7
1	0	1	0	0	0	0	4	0	3	0	0	0	0	0	2	0	0	0	1	0	2	7
1	0	1	0	0	0	0	4	0	3	0	0	0	0	0	2	0	0	0	1	0	2	7
1	0	1	0	0	0	0	4	0	3	0	0	0	0	0	2	0	0	0	1	0	2	7
1	0	1	0	0	0	0	4	0	3	0	0	0	0	0	2	0	0	0	1	0	2	7
1	0	1	0	0	0	0	4	0	3	0	0	0	0	0	2	0	0	0	1	0	2	7
1	0	1	0	0	0	0	4	0	3	0	0	0	0	0	2	0	0	0	1	0	2	7
1	0	1	0	0	0	0	4	0	3	0	0	0	0	0	2	0	0	0	1	0	2	7
1	0	1	0	0	0	0	4	0	3	0	0	0	0	0	2	0	0	0	1	0	2	7
1	0	1	0	0	0	0	4	0	3	0	0	0	0	0	2	0	0	0	1	0	2	7
1	0	0	0	0	0	0	4	0	3	0	0	0	0	0	2	0	0	0	1	0	2	7
1	0	0	0	0	0	0	4	0	3	0	0	0	0	0	2	0	0	0	1	0	2	3
1	0	0	0	0	0	0	4	0	3	0	0	0	0	0	2	0	0	0	1	0	2	3
1	0	0	0	0	0	0	4	0	3	0	0	0	0	0	2	0	0	0	1	0	2	3
1	0	0	0	0	0	0	4	0	3	0	0	0	0	0	2	0	0	0	1	0	2	3
1	0	0	0	0	0	0	4	0	3	0	0	0	0	0	2	0	0	0	1	0	2	3
1	0	0	0	0	0	0	4	0	3	0	0	0	0	0	2	0	0	0	1	0	2	3
1	0	0	0	0	0	0	4	0	3	0	0	0	0	0	2	0	0	0	1	0	2	3
1	0	0	0	0	0	0	4	0	3	0	0	0	0	0	2	0	0	0	1	0	2	3
1	0	0	0	0	0	0	4	0	3	0	0	0	2	0	2	0	0	0	1	0	2	3
1	0	0	0	0	0	0	4	0	3	0	0	0	2	0	2	0	0	0	1	0	2	3
1	0	0	0	0	0	0	4	0	3	0	0	0	2	0	2	0	0	0	1	0	2	3
1	0	0	0	0	0	0	4	0	3	0	0	0	2	0	2	0	0	0	1	0	2	3
1	0	0	0	0	0	0	4	0	3	0	0	0	2	0	2	0	0	0	1	0	2	3
1	0	0	0	0	0	0	4	0	3	0	0	0	2	0	2	0	0	0	1	0	2	3
1	0	0	0	0	0	0	4	0	3	0	0	0	2	0	2	0	0	0	1	0	2	3
1	0	0	0	0	0	0	4	0	3	0	0	0	2	0	2	0	0	0	1	0	2	3
1	0	0	0	0	0	0	4	0	3	0	0	0	2	0	2	0	0	0	1	0	2	3
1	0	0	0	0	0	0	4	0	3	0	0	0	2	0	2	0	0	0	1	0	2	3
1	0	0	0	0	0	0	4	0	3	0	0	0	2	0	2	0	0	0	1	0	2	3
1	0	0	0	0	0	0	4	0	3	0	0	0	2	0	2	0	0	0	1	0	2	3
1	0	0	0	0	0	0	4	0	3	0	0	0	2	0	2	0	0	0	1	0	2	3
1	0	0	0	0	0	0	4	0	3	0	0	0	2	0	2	0	0	0	1	0	2	3
1	0	0	0	0	0	0	4	0	3	0	0	0	2	0	2	0	0	0	1	0	2	3
1	0	0	0	0	0	0	4	0	3	0	0	0	2	0	2	0	0	0	1	0	2	3
1	0	0	0	0	0	0	4	0	3	0	0	0	2	0	2	0	0	0	1	0	2	3
1	0	0	0	0	0	0	4	0	3	0	0	0	2	0	2	0	0	0	1	0	2	3
1	0	0	0	0	0	0	4	0	3	0	0	0	2	0	2	0	0	0	1	0	2	3
1	0	0	0	0	0	0	4	0	3	0	0	0	2	0	2	0	0	0	1	0	2	3
1	0	0	0	0	0	0	4	0	3	0	0	0	2	0	2	0	0	0	1	0	2	3
1	0	0	0	0	0	0	4	0	3	0	0	0	2	0	2	0	0	0	1	0	2	3
1	0	0	0	0	0	0	4	0	3	0	0	0	2	0	2	0	0	0	1	0	2	3
1	0	0	0	0	0	0	4	0	3	0	0	0	2	0	2	0	0	0	1	0	2	3
1	0	0	0	0	0	0	4	0	3	0	0	0	2	0	2	0	0	0	1	0	2	3
1	0	0	0	0	0	0	4	0	3	0	0	0	2	0	2	0	0	0	1	0	2	3
1	0	0	0	0	0	0	4	0	3	0	0	0	2	0	2	0	0	0	1	0	2	3
1	0	0	0	0	0	0	4	0	3	0	0	0	2	0	2	0	0	0	1	0	2	3
1	0	0	0	0	0	0	4	0	3	0	0	0	2	0	2	0	0	0	1	0	2	3
1	0	0	0	0	0	0	4	0	3	0	0	0	2	0	2	0	0	0	1	0	2	3
1	0	0	0	0	0	0	4	0	3	0	0	0	2	0	2	0	0	0	1	0	2	3
1	0	0	0	0	0	0	4	0	3	0	0	0	2	0	2	0	0	0	1	0	2	3
1	0	0	0	0	0	0	4	0	3	0	0	0	2	0	2	0	0	0	1	0	2	3
1	0	0	0	0	0	0	4	0	3	0	0	0	2	0	2	0	0	0	1	0	2	3
1	0	0	0	0	0	0	4	0	3	0	0	0	2	0	2	0	0	0	1	0	2	3
1	0	0	0	0	0	0	4	0	3	0	0	0	2	0	2	0	0	0	1	0	2	3
1	0	0	0	0	0	0	4	0	3	0	0	0	2	0	2	0	0	0	1	0	2	3
1	0	0	0	0	0	0	4	0	3	0	0	0	2	0	2	0	0	0	1	0	2	3
1	0	0	0	0	0	0	4	0	3	0	0	0	2	0	2	0	0	0	1	0	2	3
1	0	0	0	0	0	0	4	0	3	0	0	0	2	0	2	0	0	0	1	0	2	3
1	0	0	0	0	0	0	4	0	3	0	0	0	2	0	2	0	0	0	1	0	2	3
1	0	0	0	0	0	0	4	0	3	0	0	0	2	0	2	0	0	0	1	0	2	3
1	0	0	0	0	0	0	4	0	3	0	0	0	2	0	2	0	0	0	1	0	2	3
1	0	0	0	0	0	0	4	0	3	0	0	0	2	0	2	0	0	0	1	0	2	3
1	0	0	0	0	0	0	4	0	3	0	0	0	2	0	2	0	0	0	1	0	2	3
1	0	0	0	0	0	0	4	0	3	0	0	0	2	0	2	0	0	0	1	0	2	3
1	0	0	0	0	0	0	4	0	3	0	0	0	2	0	2	0	0	0	1	0	2	3
1	0	0	0	0	0	0	4	0	3	0	0	0	2	0	2	0	0	0	1	0	2	3
1	0	0	0	0	0	0	4	0	3	0	0	0	2	0	2	0	0	0	1	0	2	3
1	0	0	0	0	0	0	4	0	3	0	0	0	2	0	2	0	0	0	1	0	2	3
1	0	0	0	0	0	0	4	0	3	0	0	0	2	0	2	0	0	0	1	0	2	3
1	0	0	0	0	0	0	4	0	3	0	0	0	2	0	2	0	0	0	1	0	2	3
1	0	0	0	0	0	0	4	0	3	0	0	0	2	0	2	0	0	0	1	0	2	3
1	0	0	0	0	0	0	4	0	3	0	0	0	2	0	2	0	0	0	1	0	2	3
1	0	0	0	0	0	0	4	0	3	0	0	0	2	0	2	0	0	0	1	0	2	3
1	0	0	0	0	0	0	4	0	3	0	0	0	2	0	2	0	0	0	1	0	2	3
1	0	0	0	0	0	0	4	0	3	0	0	0	2	0	2	0	0	0	1	0	2	3
1	0	0	0	0	0	0	4	0	3	0	0	0	2	0	2	0	0	0	1	0	2	3
1	0	0	0	0	0	0	4	0	3	0	0	0	2	0	2	0	0	0	1	0	2	3
1	0	0	0	0	0	0	4	0	3	0	0	0	2	0	2	0	0	0	1	0	2	3
1	0	0	0	0	0	0	4	0	3	0	0	0	2	0	2	0	0	0	1	0	2	3
1	0	1	0	0	0	0	4	0	3	0	0	0	2	0	2	0	0	0	1	0	2	3
1	0	1	0	0	0	0	4	0	3	0	0	0	2	0	2	0	0	0	1	0	2	3
1	0	1	0	0	0	0	4	0	3	0	0	0	2	0	2	0	0	0	1	0	2	3
1	0	1	0	0	0	0	4	0	3	0	0	0	2	0	2	0	0	0	1	0	2	3
1	0	1	0	0	0	0	4	0	3	0	0	0	2	0	2	0	0	0	1	0	2	3
1	0	1	0	0	0	0	5	0	3	0	0	0	2	0	2	0	0	0	1	0	2	3
1	0	1	0	0	0	0	5	0	3	0	0	0	2	0	2	0	0	0	1	0	2	3
1	0	1	0	0	0	0	5	0	3	0	0	0	2	0	2	0	0	0	1	0	2	3
1	0	1	0	0	0	0	5	0	3	0	0	0	2	0	2	0	0	0	1	0	2	3
1	0	1	0	0	0	0	5	0	3	0	0	0	2	0	2	0	0	0	1	0	2	3
1	0	1	0	0	0	0	5	0	3	0	0	0	2	0	2	0	0	0	1	0	2	3
1	0	1	0	0	0	0	5	0	3	0	0	0	2	0	2	0	0	0	1	0	2	3
1	0	1	0	0	0	0	5	0	3	0	0	0	2	0	2	0	0	0	1	0	2	3
1	0	1	0	0	0	0	5	0	3	0	0	0	2	0	2	0	0	0	1	0	2	3
1	0	1	0	0	0	0	5	0	3	0	0	0	2	0	2	0	0	0	1	0	2	3
1	0	1	0	0	0	0	5	0	3	2	0	0	2	0	2	0	0	0	1	0	2	3
1	0	1	0	0	0	0	5	0	3	2	0	0	2	0	2	0	0	0	1	0	2	3
1	0	1	0	0	0	0	5	0	3	2	0	0	2	0	2	0	0	0	1	0	2	3
1	0	1	0	0	0	0	5	0	3	2	0	0	2	0	2	0	0	0	1	0	2	3
1	0	1	0	0	0	0	5	0	3	2	0	0	2	0	2	0	0	0	1	0	2	3
1	0	1	0	0	0	0	5	0	3	2	0	0	2	0	2	0	0	0	1	0	2	5
1	0	1	0	0	0	0	5	0	3	2	0	0	2	0	4	0	0	0	1	0	2	5
1	0	1	0	0	0	0	5	0	3	2	0	0	2	0	4	0	0	0	1	0	2	5
1	0	1	0	0	0	0	5	0	3	2	0	0	2	0	4	0	0	0	1	0	2	5
1	0	1	0	0	0	0	5	0	3	2	0	0	2	0	4	0	0	0	1	0	2	5
1	0	1	0	0	0	0	5	0	3	2	0	0	2	0	4	0	0	0	1	0	2	5
1	0	1	0	0	0	0	5	0	3	2	0	0	2	0	4	0	0	0	1	0	2	5
1	0	1	0	0	0	0	5	0	3	2	0	0	2	0	4	0	0	0	1	0	2	5
1	0	1	0	0	0	0	5	0	3	2	0	0	2	0	4	0	0	0	1	0	2	5
1	0	1	0	0	0	0	5	0	3	2	0	0	2	0	4	0	0	0	1	0	2	5
1	0	1	0	0	0	1	5	0	3	2	0	0	2	0	4	0	0	0	1	0	2	5
1	0	1	0	0	0	1	5	0	3	2	0	0	2	0	4	0	0	0	1	0	2	5
1	0	1	0	0	0	1	5	0	3	2	0	0	2	0	4	0	0	0	1	0	2	5
1	0	1	0	0	0	1	5	0	3	2	0	0	2	0	4	0	0	0	1	0	2	5
1	0	1	0	0	0	2	5	0	3	2	0	0	2	0	4	0	0	0	1	0	2	5
1	0	1	0	0	0	2	5	0	3	2	2	0	2	0	4	0	0	0	1	0	2	5
1	0	1	0	0	0	1	5	0	3	2	2	0	2	0	4	0	0	0	1	0	2	5
1	0	1	0	0	0	1	5	0	3	2	2	0	2	0	4	0	0	0	1	0	2	5
1	0	1	0	0	0	1	5	0	4	2	2	0	2	0	4	0	0	0	1	0	2	5
1	0	1	0	0	0	1	5	0	4	2	2	0	2	0	4	0	0	0	1	0	2	5
1	0	1	0	0	0	1	5	0	4	2	2	0	2	0	4	0	0	0	1	0	2	5
1	0	1	0	0	0	1	5	0	4	2	2	0	2	0	4	0	0	0	1	0	0	5
1	0	1	0	0	0	1	5	0	4	2	2	0	2	0	4	0	0	0	1	0	0	5
1	0	1	0	0	0	1	5	0	4	2	2	0	2	0	4	0	0	0	1	0	0	5
1	0	1	0	0	0	1	5	0	4	2	2	0	2	0	4	0	0	0	1	0	0	5
1	0	1	0	0	0	2	5	0	4	2	2	0	2	0	4	0	0	0	1	0	0	5
1	0	1	0	0	0	2	5	0	4	2	2	0	2	0	4	0	0	0	1	0	0	5
1	0	1	0	0	0	2	5	0	4	2	2	0	2	0	4	0	0	0	1	0	0	5
1	0	1	0	0	0	2	5	0	4	2	2	0	2	0	4	0	0	0	1	0	0	5
1	0	1	0	0	0	2	5	0	4	2	2	0	2	0	4	0	0	0	1	0	0	5
1	0	1	0	0	0	2	5	0	4	2	2	0	2	0	4	0	0	0	1	0	0	5
1	0	1	0	0	0	2	5	0	4	2	2	0	2	0	4	0	0	0	1	0	0	5
1	0	1	0	0	0	2	5	0	4	2	2	0	2	0	4	0	0	0	1	0	0	5
1	0	1	0	0	0	2	5	0	4	2	2	0	2	0	4	0	0	0	1	0	0	5
1	0	1	0	0	0	2	5	0	4	2	2	0	2	0	4	0	0	0	1	0	0	5
1	0	1	0	0	0	2	5	0	4	2	2	0	2	0	4	0	0	0	1	0	0	5
1	0	1	0	0	0	2	5	0	4	2	2	0	2	0	4	0	0	0	1	0	0	5
1	0	1	0	0	0	2	5	0	4	2	2	0	2	0	4	0	0	0	1	0	0	5
1	0	1	0	0	0	0	5	0	4	2	2	0	2	0	4	0	0	0	1	0	0	5
1	0	1	0	0	0	0	5	0	4	2	2	0	2	0	4	0	0	0	1	0	0	5
1	0	1	0	0	0	0	5	0	4	2	2	0	2	0	4	0	0	0	1	0	0	5
1	0	1	0	0	0	0	5	0	4	2	2	0	2	0	4	0	0	0	1	0	0	5
1	0	1	0	0	0	0	5	0	4	2	2	0	2	0	4	0	0	0	1	0	0	5
1	0	1	0	0	0	0	5	0	4	2	2	0	2	0	4	0	0	0	1	0	0	5
1	0	1	0	0	0	0	5	0	4	2	2	0	2	0	4	0	0	0	1	0	0	5
1	0	1	0	0	0	0	5	0	4	2	2	0	2	0	4	0	0	0	1	0	0	5
1	0	1	0	0	0	0	5	0	4	2	2	0	2	0	4	0	0	0	1	0	0	5
1	0	1	0	0	0	0	5	0	4	2	2	0	2	0	4	0	0	0	1	0	0	5
1	0	1	0	0	0	0	5	0	4	2	2	0	2	0	4	0	0	0	1	0	0	5
1	0	1	0	0	0	0	5	0	4	2	2	0	2	0	4	0	0	0	1	0	0	5
1	0	1	0	0	0	1	5	0	4	2	2	0	2	0	4	0	0	0	1	0	0	5
1	0	1	0	0	0	1	5	0	4	2	2	0	2	0	4	0	0	0	1	0	0	5
1	0	1	0	0	0	1	5	0	4	2	2	0	2	0	4	0	0	0	1	0	0	5
1	0	1	0	0	0	1	5	0	4	2	2	0	2	0	4	0	0	0	1	0	0	5
1	0	1	0	0	0	2	5	0	4	2	2	0	2	0	4	0	0	0	1	0	0	5
1	0	1	0	0	0	2	5	0	4	2	2	0	2	0	4	0	0	0	1	0	0	5
1	0	1	0	0	0	1	5	0	4	2	2	0	2	0	4	0	0	0	1	0	0	5
1	0	1	0	0	0	1	5	0	4	2	2	0	2	0	4	0	0	0	1	0	0	5
1	0	1	0	0	0	1	5	0	4	2	2	0	2	0	4	0	0	0	1	0	0	5
1	0	1	0	0	0	1	5	0	4	2	2	0	2	0	4	0	0	0	1	0	0	5
1	0	1	0	0	0	1	5	0	4	2	2	0	2	0	4	0	0	0	1	0	0	5
1	0	1	0	0	0	1	5	0	4	2	2	0	2	0	4	0	0	0	1	0	0	5
1	0	1	0	0	0	1	5	0	4	2	2	0	2	0	4	0	0	0	1	0	0	5
1	0	1	0	0	0	0	5	0	4	2	2	0	2	0	4	0	0	0	1	0	0	5
1	0	1	0	0	0	0	5	0	4	2	2	0	2	0	4	0	0	0	1	0	0	5
1	0	1	0	0	0	0	5	0	4	2	2	0	2	0	4	0	0	0	1	0	0	5
1	0	1	0	0	0	0	5	0	4	2	2	0	2	0	4	0	0	0	1	0	0	5
1	0	1	0	0	0	0	5	0	4	2	2	0	2	0	4	0	0	0	1	0	0	5
1	0	1	0	0	0	0	5	0	4	2	2	0	2	0	4	0	0	0	1	0	0	5
1	0	1	0	0	0	0	5	0	4	2	2	0	2	0	4	0	0	0	1	0	0	5
1	0	1	0	0	0	0	5	0	4	2	2	0	2	0	4	0	0	0	1	0	0	5
1	0	1	0	0	0	0	5	0	4	2	2	0	2	0	4	0	0	0	1	0	0	5
1	0	1	0	0	0	0	5	0	4	2	2	0	2	0	4	0	0	0	1	0	0	5
1	0	1	0	0	0	0	5	0	4	2	2	0	2	0	4	0	0	0	1	0	0	5
1	0	1	0	0	0	0	5	0	4	2	2	0	2	0	4	0	0	0	1	0	0	5
1	0	1	0	0	0	0	5	0	4	2	2	0	2	0	4	0	0	0	1	0	4	5
1	0	1	0	0	0	0	5	0	4	2	2	0	2	0	4	0	0	0	1	0	4	5
1	0	1	0	0	0	0	5	0	4	2	2	0	2	0	4	0	0	0	1	0	4	5
1	0	1	0	0	0	0	5	0	4	2	2	0	2	0	4	0	0	0	1	0	4	5
1	0	1	0	0	0	0	5	0	4	2	2	0	2	0	4	0	0	0	1	0	4	5
1	0	1	0	0	0	0	5	0	4	2	2	0	2	0	4	0	0	0	1	0	4	5
1	0	1	0	0	0	0	5	0	4	2	2	0	2	0	4	0	0	0	1	0	4	5
1	0	1	0	0	0	0	5	0	4	2	2	0	2	0	4	0	0	0	1	0	4	5
1	0	1	0	0	0	0	5	0	4	2	2	0	2	0	4	0	0	0	1	0	4	5
1	0	1	0	0	0	0	5	0	4	2	2	0	2	0	4	0	0	0	1	0	4	5
1	0	1	0	0	0	0	5	0	4	2	2	0	2	0	4	0	0	0	1	0	4	5
1	0	1	0	0	0	0	5	0	4	2	2	0	2	0	4	0	0	0	1	0	4	5
1	0	1	0	0	0	0	5	0	4	2	2	0	2	0	4	0	0	0	1	0	4	5
1	0	1	0	0	0	0	5	0	4	2	2	0	2	0	4	0	0	0	1	0	4	5
1	0	1	0	0	0	0	5	0	4	2	2	0	2	0	4	0	0	0	1	0	4	5
1	0	1	0	0	0	0	5	0	4	2	2	0	2	0	4	0	0	0	1	0	4	5
1	0	1	0	0	0	0	5	0	4	2	2	0	2	0	4	0	0	0	1	0	4	5
1	0	1	0	0	0	0	5	0	4	2	2	0	2	0	4	0	0	0	1	0	4	5
1	0	1	0	0	0	0	5	0	4	2	2	0	2	0	4	0	0	0	1	0	4	5
1	0	1	0	0	0	0	5	0	4	3	2	0	2	0	4	0	0	0	1	0	4	5
1	0	1	0	0	0	0	5	0	4	3	2	0	2	0	4	0	0	0	1	0	4	5
1	0	1	0	0	0	0	5	0	4	3	2	0	2	0	4	0	0	0	1	0	4	5
1	0	1	0	0	0	0	5	0	4	3	2	0	2	0	4	0	0	0	1	0	4	5
1	0	1	0	0	0	0	5	0	4	3	2	0	2	0	4	0	0	0	1	0	4	5
1	0	1	0	0	0	0	5	0	4	3	2	0	2	0	4	0	0	0	1	0	4	5
1	0	1	0	0	0	0	5	0	4	3	2	0	2	0	4	0	0	0	1	0	4	5
1	0	1	0	0	0	0	5	0	4	3	2	0	2	0	4	0	0	0	1	0	4	5
1	0	1	0	0	0	0	5	0	4	3	2	0	2	0	4	0	0	0	1	0	4	5
1	0	1	0	0	0	0	5	0	4	3	2	0	2	0	4	0	0	0	1	0	4	5
1	0	1	0	0	0	0	5	0	4	3	2	0	2	0	4	0	0	0	1	0	4	5
1	0	1	0	0	0	0	5	0	4	3	2	0	2	0	4	0	0	0	1	0	4	5
1	0	1	0	0	0	0	5	0	4	3	2	0	2	0	4	0	0	0	1	0	4	5
1	0	1	0	0	0	0	5	0	4	3	2	0	2	0	4	0	0	0	1	0	4	5
1	0	1	0	0	0	0	5	0	4	3	2	0	2	0	4	0	0	0	1	0	4	5
1	0	1	0	0	0	0	5	0	4	3	2	0	2	0	4	0	0	0	1	0	4	5
1	0	1	0	0	0	0	5	0	4	3	2	0	2	0	4	0	0	0	1	0	4	5
1	0	1	0	0	0	0	5	0	4	3	2	0	2	0	4	0	0	0	1	0	4	5
1	0	1	0	0	0	0	5	0	4	3	2	0	2	0	4	0	0	0	1	0	4	5
1	0	1	0	0	0	0	5	0	4	3	2	0	2	0	4	0	0	0	1	0	4	5
1	0	1	0	0	0	0	5	0	4	3	2	0	2	0	4	0	0	0	1	0	4	5
1	0	1	0	0	0	0	5	0	4	3	2	0	2	0	4	0	0	0	1	0	4	5
1	0	1	0	0	0	0	5	0	4	3	2	0	2	0	4	0	0	0	1	0	4	5
1	0	1	0	0	0	0	5	0	4	3	2	0	2	0	4	0	0	0	1	0	4	5
1	0	1	1	0	0	0	5	0	4	3	2	0	2	0	4	0	0	0	1	0	4	5
1	0	1	1	0	0	0	5	0	4	3	2	0	2	0	4	0	0	0	1	0	4	5
1	0	1	1	0	0	0	5	0	4	3	2	0	2	0	4	0	0	0	1	0	4	5
1	0	1	1	0	0	0	5	0	4	3	2	0	2	0	4	0	0	0	1	0	4	5
1	0	1	1	0	0	0	5	0	4	3	2	0	2	0	4	0	0	0	1	0	4	5
1	0	1	1	0	0	0	5	0	4	3	2	0	2	0	4	0	0	0	1	0	4	5
1	0	1	1	0	0	0	5	0	4	3	2	0	2	0	4	0	0	0	1	0	4	5
1	0	1	1	0	0	0	5	0	4	3	2	0	2	0	4	0	0	0	1	0	4	5
1	0	1	1	0	0	0	5	0	4	3	2	0	2	0	4	0	0	0	1	0	4	5
1	0	1	1	0	0	0	5	0	4	3	2	0	2	0	4	0	0	0	1	0	4	5
1	0	1	1	0	0	0	5	0	4	3	2	0	2	0	4	0	0	0	1	0	4	5
1	0	1	1	0	0	0	5	0	4	3	2	0	2	0	4	0	0	0	1	0	4	5
1	0	1	1	0	0	0	5	0	4	3	2	0	2	0	4	0	0	0	1	0	4	5
1	0	1	1	0	0	0	5	0	4	3	2	0	2	0	6	0	0	0	1	0	4	5
1	0	1	1	0	0	0	5	0	4	3	2	0	2	0	6	0	0	0	1	0	4	5
1	0	1	1	0	0	0	5	0	4	3	2	0	2	0	6	0	0	0	1	0	4	5
1	0	1	1	0	0	0	5	0	4	3	2	0	2	0	6	0	0	0	1	0	4	5
1	0	1	1	0	0	0	5	0	4	3	2	0	2	0	6	0	0	0	1	0	4	5
1	0	1	1	0	0	0	5	0	4	3	2	0	2	0	6	0	0	0	1	0	4	5
1	0	1	1	0	0	0	5	0	4	3	2	0	2	0	6	0	0	0	1	0	4	5
1	0	1	1	0	0	0	5	0	4	3	2	0	2	0	6	0	0	0	1	0	4	5
1	0	1	1	0	0	0	5	0	4	3	2	0	2	0	6	0	0	0	1	0	4	5
1	0	1	1	0	0	0	5	0	4	3	2	0	2	0	6	0	0	0	1	0	4	5
1	0	1	1	0	0	0	5	0	4	3	2	0	2	0	6	0	0	0	1	0	4	5
1	0	1	1	0	0	0	5	0	4	3	2	0	2	0	6	0	0	0	1	0	4	5
1	0	1	1	0	0	0	5	0	4	3	2	0	2	0	6	0	0	0	1	0	4	5
1	0	1	1	0	0	0	5	0	4	3	2	0	2	0	6	0	0	0	1	0	4	5
1	0	1	1	0	0	0	5	0	4	3	2	0	2	0	6	0	0	0	1	0	4	5
1	0	1	1	0	1	0	5	0	4	3	2	0	2	0	6	0	0	0	1	0	4	5
1	0	1	1	0	1	0	5	0	4	3	2	0	2	0	6	0	0	0	1	0	4	5
1	0	1	1	0	1	0	5	0	4	3	2	0	2	0	6	0	0	0	1	0	4	5
1	0	1	1	0	1	0	5	1	4	3	2	0	2	0	6	0	0	0	1	0	4	5
1	0	1	1	0	1	0	5	1	4	3	2	0	2	0	6	0	0	0	1	0	4	5
1	0	1	1	0	1	0	5	1	4	3	2	0	2	0	6	0	0	0	1	0	4	5
1	0	1	1	0	1	0	5	1	4	3	2	0	2	0	6	0	0	0	1	0	4	5
1	0	1	1	0	1	0	5	1	4	3	2	0	2	0	6	0	0	0	1	0	4	5
1	0	1	1	0	1	0	5	1	4	3	2	0	2	0	6	0	0	0	1	0	4	5
1	0	1	1	0	1	0	5	1	4	3	2	0	2	0	6	0	0	0	1	0	4	5
1	0	1	1	0	1	0	5	1	4	3	2	0	2	0	6	0	0	0	1	0	4	5
1	0	1	1	0	1	0	5	1	4	3	2	0	2	0	6	0	0	0	1	0	0	5
1	0	1	1	0	1	0	5	1	4	3	2	0	2	0	6	0	0	0	1	0	0	5
1	0	1	1	0	1	0	5	1	4	3	2	0	2	0	6	0	0	0	1	0	0	5
1	0	1	1	0	1	0	5	1	4	3	2	0	2	0	6	0	0	0	1	0	0	5
1	0	1	1	0	1	0	5	1	4	3	2	0	2	0	6	0	0	0	1	0	0	5
1	0	1	1	0	1	0	5	1	4	3	2	0	2	0	6	0	0	0	1	0	0	5
1	0	1	1	0	1	0	5	1	4	3	2	0	2	0	6	0	0	0	2	0	0	5
1	0	1	1	0	1	0	5	1	4	3	2	0	2	0	6	0	0	0	2	0	0	5
1	0	1	1	0	1	0	5	1	4	3	2	0	2	0	6	0	0	0	2	0	0	5
1	0	1	1	0	1	0	5	1	4	3	2	0	2	0	6	0	0	0	2	2	0	5
1	0	1	1	0	1	0	5	1	4	3	2	0	2	0	6	0	0	0	2	2	0	5
1	0	1	1	0	1	0	5	1	4	3	2	0	2	0	6	0	0	0	2	2	0	5
1	0	1	1	0	1	0	5	1	5	3	2	0	2	0	6	0	0	0	2	2	0	6
1	0	1	1	0	1	0	5	1	5	3	2	0	2	0	6	0	0	0	2	2	0	6
1	0	1	1	0	1	0	5	1	5	3	2	0	2	0	6	0	0	0	2	2	0	6
1	0	1	1	0	1	0	5	1	5	3	2	0	2	0	6	0	0	0	2	2	0	6
1	0	1	1	0	1	0	5	1	5	3	2	0	2	0	6	0	0	0	2	2	0	6
1	0	1	1	0	1	0	5	1	5	3	2	0	2	0	6	0	0	0	2	2	0	6
1	0	1	1	0	1	0	5	1	5	3	2	0	2	0	6	0	0	0	2	2	0	6
1	0	1	1	0	1	0	5	1	5	3	2	0	2	0	6	0	0	0	2	2	0	6
1	0	1	1	0	1	0	5	1	5	3	2	0	2	0	6	0	0	0	2	2	0	6
1	0	1	1	0	1	0	6	1	5	3	2	0	2	0	6	0	0	0	2	2	0	6
1	0	1	1	0	1	0	6	1	5	3	2	0	2	0	6	0	0	0	2	2	0	6
1	0	1	1	0	1	0	6	1	5	3	2	0	2	0	6	0	0	0	2	2	0	6
1	0	1	1	0	1	0	6	1	5	3	2	0	2	0	6	0	0	0	2	2	0	6
1	0	1	1	0	1	0	6	1	5	3	2	0	2	0	6	0	0	0	2	2	0	6
1	0	1	1	0	1	0	6	1	5	3	2	0	2	0	6	0	0	0	2	2	0	6
1	0	1	1	0	1	0	6	1	5	3	2	0	2	0	6	0	0	0	2	2	0	6
1	0	1	1	0	1	0	6	1	5	3	2	0	2	0	6	0	0	0	2	2	0	6
1	0	1	1	0	1	0	6	1	5	3	2	0	2	0	6	0	0	0	2	2	0	6
1	0	1	1	0	1	0	6	1	5	3	2	0	2	0	6	0	0	0	2	2	0	6
1	0	1	1	0	1	0	6	1	5	3	2	0	2	0	6	0	0	0	2	2	0	6
1	0	1	1	0	1	0	6	1	5	3	2	0	2	0	6	0	0	0	2	2	0	6
1	0	1	1	0	1	0	6	1	5	3	2	0	2	0	6	0	0	0	2	2	0	6
1	0	1	1	0	1	0	6	1	5	3	2	0	2	0	6	0	0	0	2	2	0	6
1	0	1	1	0	1	0	6	1	5	3	2	0	2	0	6	0	0	0	2	2	0	6
1	0	1	1	0	1	0	6	1	5	3	2	0	2	0	6	0	0	0	2	2	0	6
1	0	1	1	0	1	0	6	1	5	3	2	0	2	0	6	0	0	0	2	2	0	6
1	0	1	1	0	1	0	6	1	5	3	2	0	2	0	6	0	0	0	2	2	0	6
1	0	1	1	0	1	0	6	1	5	3	2	0	2	0	6	0	0	0	2	2	0	6
1	0	1	1	0	1	0	6	1	5	3	2	0	2	0	6	0	0	0	2	2	0	6
1	0	1	1	0	1	0	6	1	5	3	2	0	2	0	6	3	0	0	2	2	0	6
1	0	1	1	0	1	0	6	1	5	3	2	0	2	0	6	3	0	0	2	2	0	6
1	0	1	1	0	1	0	6	1	5	3	2	0	2	0	6	3	0	0	2	2	0	6
1	0	1	1	0	1	0	6	1	5	3	2	0	2	0	6	3	0	0	2	2	0	6
1	0	1	1	0	1	0	6	1	5	3	2	0	2	0	6	3	0	0	2	2	0	6
1	0	1	1	0	1	0	6	1	5	3	2	0	2	0	6	3	0	0	2	2	0	6
1	0	1	1	0	1	0	6	1	5	3	2	0	2	0	6	3	0	0	2	2	0	6
1	0	1	1	0	1	0	6	1	5	3	2	0	2	0	6	3	0	0	2	2	0	6
1	0	1	1	0	1	0	6	1	5	3	2	0	2	0	6	3	0	0	2	2	0	6
1	0	1	1	0	1	0	6	1	5	3	2	0	2	0	6	3	0	0	2	2	0	6
1	0	1	1	0	1	0	6	1	5	3	2	0	2	0	6	3	0	0	2	2	0	6
1	0	1	1	0	1	0	6	1	5	3	2	0	2	0	6	3	0	0	2	2	0	6
1	0	1	1	0	1	0	6	1	5	3	2	0	2	0	6	3	0	0	2	2	0	6
1	0	1	1	0	1	0	6	1	5	3	2	0	2	0	6	3	0	0	2	2	0	6
1	0	1	1	0	1	0	6	1	5	3	2	0	2	0	6	3	0	0	2	2	0	6
1	0	1	1	0	1	0	6	1	5	3	2	0	2	0	6	3	0	0	2	2	0	6
1	0	1	1	0	1	0	6	1	5	3	2	0	2	0	6	3	0	0	2	2	0	6
1	0	1	1	0	1	0	6	1	5	3	2	0	2	0	6	3	0	0	2	2	0	6
1	0	1	1	0	1	0	6	1	5	3	2	0	2	0	6	3	0	0	2	2	0	6
1	0	1	1	0	1	0	6	1	5	3	2	0	2	0	6	3	0	0	2	2	0	6
1	0	1	1	0	1	0	6	1	5	3	2	0	2	0	6	3	0	0	2	2	0	6
1	0	1	1	0	1	0	6	1	5	3	2	0	2	0	6	3	0	0	2	2	0	6
1	0	1	1	0	1	0	6	1	5	3	2	0	2	0	6	3	0	0	2	2	0	6
1	0	1	1	0	1	0	6	1	5	3	2	0	2	0	6	3	0	0	2	2	0	6
1	0	1	1	0	1	0	6	1	5	3	2	0	2	0	6	3	0	0	2	2	0	6
1	0	1	1	0	1	0	6	1	5	3	2	0	2	0	6	3	0	0	2	2	0	6
1	0	1	1	0	1	0	6	1	5	3	2	0	2	0	6	3	0	0	2	2	0	6
1	0	1	1	0	1	0	6	1	5	3	2	0	2	0	6	3	0	0	2	2	0	6
1	0	1	1	0	1	0	6	1	5	3	2	0	2	0	6	3	0	0	2	2	0	6
1	0	1	1	0	1	0	6	1	5	3	2	0	2	0	6	3	0	0	2	2	0	6
1	0	1	1	0	1	0	6	1	5	3	2	0	2	0	6	3	0	0	2	2	0	6
1	0	1	1	0	1	0	6	1	5	3	2	0	2	1	6	3	0	0	2	2	0	6
1	0	1	1	0	1	0	6	1	5	3	2	0	2	1	6	3	0	0	2	2	0	6
1	0	1	1	0	1	0	6	1	5	3	2	0	2	1	6	3	0	0	2	2	0	6
1	0	1	1	0	1	0	6	1	5	3	2	0	2	1	6	3	0	0	2	2	0	6
1	0	1	1	0	1	0	6	1	5	3	2	0	2	1	6	3	0	0	2	2	0	6
1	0	1	1	0	1	0	6	1	5	3	2	0	2	1	6	3	0	0	2	2	0	6
1	0	1	1	0	1	0	6	1	5	3	2	0	2	1	6	3	0	0	2	2	0	6
1	0	1	1	0	1	0	6	1	5	3	2	0	2	1	6	3	0	0	2	2	0	6
1	0	1	1	0	1	0	6	1	5	3	2	0	2	1	6	3	0	0	2	2	0	6
1	0	1	1	0	1	0	6	1	5	3	2	0	2	1	6	3	0	0	2	2	0	6
1	0	1	1	0	1	0	6	1	5	3	2	0	2	1	9	3	0	0	2	2	0	6
1	0	1	1	0	1	0	6	1	5	3	2	0	2	1	9	3	0	0	2	2	0	6
1	0	1	1	0	1	0	6	1	5	3	2	0	2	1	9	3	0	0	2	2	0	6
1	0	1	1	0	1	0	6	1	5	3	2	0	2	1	9	3	0	0	2	2	0	6
1	0	1	1	0	1	0	6	1	5	3	2	0	2	1	9	3	0	0	2	2	0	6
1	0	1	1	0	1	0	6	1	5	3	2	0	2	1	9	3	0	0	2	2	0	6
1	0	1	1	0	1	0	6	1	5	3	2	0	2	1	9	3	0	0	2	2	0	6
1	0	1	1	0	1	0	6	1	5	3	2	0	2	1	9	3	0	0	2	2	0	6
1	0	1	1	0	1	0	6	1	5	3	2	0	2	1	9	3	0	0	2	2	0	6
1	0	1	1	0	1	0	6	1	5	3	2	0	2	1	9	3	0	0	2	2	0	6
1	0	1	1	0	1	0	6	1	5	3	2	0	2	1	9	3	0	0	2	2	0	6
1	0	1	1	0	1	0	6	1	5	3	2	0	2	1	9	3	0	0	2	2	0	6
1	0	1	1	0	1	0	6	1	5	3	2	0	2	1	9	3	0	0	2	2	0	6
1	0	1	1	0	1	0	6	1	5	3	2	0	2	1	9	3	0	0	2	2	0	6
1	0	1	1	0	1	0	6	1	5	3	2	0	2	1	9	3	0	0	2	2	0	6
1	0	1	1	0	1	0	6	1	5	3	2	0	2	1	9	3	0	0	2	2	0	6
1	0	1	1	0	1	0	6	1	5	3	2	0	2	1	9	3	0	0	2	2	0	6
1	0	1	1	0	1	0	6	1	5	3	2	0	2	1	9	3	0	0	2	2	0	6
1	0	1	1	0	1	0	6	1	5	3	2	0	2	1	9	3	0	0	2	2	0	6
1	0	1	1	0	1	0	6	1	5	3	2	0	2	1	9	3	0	0	2	2	0	6
1	0	1	1	0	1	0	6	1	5	3	2	0	2	1	9	3	0	0	2	2	0	6
1	0	1	1	0	1	0	6	1	5	3	2	0	2	1	9	3	0	0	2	2	0	6
1	0	1	1	0	1	0	6	1	5	3	2	0	2	1	9	3	0	0	2	2	0	6
1	0	1	1	0	1	0	6	1	5	3	2	0	2	1	9	3	0	0	2	2	0	6
1	0	1	1	0	1	0	6	1	5	3	2	0	2	1	9	3	0	0	2	2	0	6
1	0	1	1	0	1	0	6	1	5	3	2	0	2	1	9	3	0	0	2	2	0	6
1	0	1	1	0	1	0	6	1	5	3	2	0	2	1	9	3	0	0	2	2	0	6
1	0	1	1	0	1	0	6	1	5	3	2	0	2	1	9	3	0	0	2	2	0	6
1	0	0	1	0	1	0	6	1	5	3	2	0	2	1	9	3	0	0	2	2	0	6
1	0	0	1	0	1	0	6	1	5	3	2	0	2	1	9	3	0	0	2	2	0	6
1	0	0	1	0	1	0	6	1	5	3	2	0	2	1	9	3	0	0	2	2	0	6
1	0	0	1	0	1	0	6	1	5	3	2	0	2	1	9	3	0	0	2	2	0	6
1	0	0	1	0	1	0	6	1	5	3	2	0	2	1	9	3	0	0	2	2	0	6
2	0	0	0	0	1	0	6	1	5	3	2	0	2	1	9	3	0	0	2	2	0	6
2	0	0	0	0	1	0	6	1	5	3	2	0	2	1	9	3	0	0	2	2	0	6
2	0	0	0	0	1	0	6	1	5	3	2	0	2	1	9	3	0	0	2	2	0	6
2	0	0	0	0	1	0	6	1	5	3	2	0	2	1	9	3	0	0	2	2	0	6
2	0	0	0	0	1	0	6	1	5	3	2	0	2	1	9	3	0	0	2	2	0	6
2	0	0	0	0	1	0	6	1	5	3	2	0	2	1	9	3	0	0	2	2	0	6
2	0	0	0	0	1	0	6	1	5	3	2	0	2	1	9	3	0	0	2	3	0	6
2	0	0	0	0	1	0	6	1	5	3	2	0	2	1	9	3	0	0	2	3	0	6
2	0	0	0	0	1	0	6	1	5	3	2	0	2	1	9	3	0	0	2	3	0	6
2	0	0	0	0	1	0	6	1	5	3	2	0	2	1	9	3	0	0	2	3	0	6
2	0	0	0	0	1	0	6	1	5	3	2	0	2	1	9	3	0	0	2	3	0	6
2	0	0	0	0	1	0	6	1	5	3	2	0	2	1	9	3	0	0	2	3	0	6
2	0	0	0	0	1	1	6	1	5	3	2	0	2	1	9	3	0	0	2	3	0	6
2	0	0	0	0	1	1	6	1	5	3	2	0	2	1	9	3	0	0	2	3	0	6
2	0	0	0	0	1	1	6	1	5	3	2	0	2	1	9	3	0	0	2	3	0	6
2	0	0	0	0	1	1	6	1	5	3	2	0	2	1	9	3	0	0	2	3	0	6
2	0	0	0	0	1	2	6	1	5	3	2	0	2	1	9	3	0	0	2	3	0	6
2	0	0	0	0	1	2	6	1	5	3	2	0	2	1	9	3	0	0	2	3	0	6
2	0	0	0	0	1	1	6	1	5	3	2	0	2	1	9	3	0	0	2	3	0	6
2	0	0	0	0	1	1	6	1	5	3	2	0	2	1	9	3	0	0	2	3	0	6
2	0	0	0	0	1	1	6	1	5	3	2	0	2	1	9	3	0	0	2	3	0	6
2	0	0	0	0	1	1	6	1	5	3	2	0	2	1	9	3	0	0	2	3	0	6
2	0	0	0	0	1	1	6	1	5	1	2	0	2	1	9	3	0	0	2	3	0	6
2	0	0	0	0	1	2	6	1	5	1	2	0	2	1	9	3	0	0	2	3	0	6
2	0	0	0	0	1	2	6	1	5	1	2	0	3	1	9	3	0	0	2	3	0	6
2	0	0	0	0	1	2	6	1	5	1	2	0	3	1	9	3	0	0	2	3	0	6
2	0	0	0	0	1	2	6	1	5	1	2	0	3	1	9	3	0	0	2	3	0	6
2	0	0	0	0	1	2	6	1	5	1	2	0	3	1	9	3	0	0	2	3	0	6
2	0	0	0	0	1	2	6	1	5	1	2	0	3	1	9	3	0	0	2	3	0	6
2	0	0	0	0	1	2	6	1	5	1	2	0	3	1	9	3	0	0	2	3	0	6
2	0	0	0	0	1	2	6	1	5	1	2	0	3	1	9	3	0	0	2	3	0	6
2	0	0	0	0	1	2	6	1	5	1	2	0	3	1	9	3	0	0	2	3	0	6
2	0	0	0	0	1	2	6	1	5	1	2	0	3	1	9	3	0	0	2	3	0	6
2	0	0	0	0	1	2	6	1	5	1	2	0	3	1	9	3	0	0	2	3	0	6
2	0	0	0	0	1	2	6	1	5	1	2	0	3	1	9	3	0	0	2	3	0	6
2	0	0	0	0	1	2	6	1	5	1	2	0	3	1	9	3	0	0	2	3	0	6
2	0	0	0	0	1	2	6	1	5	1	2	0	3	1	9	3	0	0	2	3	0	6
2	0	0	0	0	1	2	6	1	5	1	2	0	3	1	9	3	0	0	2	3	0	6
2	0	0	0	0	1	2	6	1	5	1	2	0	3	1	9	3	0	0	2	3	0	6
2	0	0	0	0	1	2	6	1	5	1	2	0	3	1	9	3	0	0	2	3	0	6
2	0	0	0	0	1	2	6	1	5	1	2	0	3	1	9	3	0	0	2	3	0	6
2	0	0	0	0	1	0	6	1	5	1	2	0	3	1	9	3	0	0	2	3	0	6
2	0	0	0	0	1	0	6	1	5	1	2	0	3	1	9	3	0	0	2	3	0	6
2	0	0	0	0	0	0	6	1	5	1	2	0	3	1	9	3	0	0	2	3	0	6
2	0	0	0	0	0	0	6	1	5	1	2	0	3	1	9	3	0	0	2	3	0	6
2	0	0	0	0	0	0	6	1	5	1	2	0	3	1	9	3	0	0	2	3	0	6
2	0	0	0	0	0	0	6	1	5	1	2	0	3	1	9	3	0	0	2	3	0	6
2	0	0	0	0	0	0	6	1	5	1	2	0	3	1	9	3	0	0	2	3	0	6
2	0	0	0	0	0	0	6	1	5	1	2	0	3	1	9	3	0	0	2	3	0	6
2	0	0	0	0	0	0	6	1	5	1	2	0	3	1	9	3	0	0	2	3	0	6
2	0	0	0	0	0	0	6	1	5	1	2	0	3	1	9	3	0	0	2	3	0	6
2	0	0	0	0	0	0	6	1	5	1	2	0	3	1	9	3	0	0	2	3	0	6
2	0	0	0	0	0	0	6	1	5	1	2	0	3	1	9	3	0	0	2	3	0	6
2	0	0	0	0	0	0	6	1	5	1	2	0	3	1	9	3	0	0	2	3	0	6
2	0	0	0	0	0	0	6	1	5	1	2	0	3	1	9	3	0	0	2	3	0	6
2	0	0	0	0	0	0	6	1	5	1	2	0	3	1	9	3	0	0	2	3	0	6
2	0	0	0	0	0	0	6	1	5	1	2	0	3	1	9	3	0	0	2	3	0	6
2	0	0	0	0	0	0	6	1	5	1	2	0	3	1	9	3	0	0	2	3	0	4
2	0	0	0	0	0	0	6	1	5	1	2	0	3	1	9	3	0	0	2	3	0	4
2	0	0	0	0	0	0	6	1	5	1	2	0	3	1	9	3	0	0	2	3	0	4
2	0	0	0	0	0	0	6	1	5	1	2	0	3	1	9	3	0	0	2	3	0	4
2	0	0	0	0	0	0	6	1	5	1	2	0	3	1	9	3	0	0	2	3	0	4
2	0	0	0	0	0	0	6	1	5	1	2	0	3	1	9	3	0	0	2	3	0	4
2	0	0	0	0	0	0	6	1	5	1	2	0	3	2	9	3	0	0	2	3	0	4
2	0	0	0	0	0	0	6	1	5	1	2	0	3	2	9	3	0	0	2	3	0	4
2	0	0	0	0	0	0	6	1	5	1	2	0	3	2	9	3	0	0	2	3	0	4
2	0	0	0	0	0	0	6	1	5	1	2	0	3	2	9	3	0	0	2	3	0	4
2	0	0	0	0	0	0	6	1	5	1	2	0	3	2	9	3	0	0	2	3	0	4
2	0	0	0	0	0	0	6	1	5	1	2	0	3	2	9	3	0	0	2	3	0	4
2	0	0	0	0	0	0	6	1	5	1	2	0	3	2	9	3	0	0	2	3	0	4
2	0	0	0	0	0	0	6	1	5	1	2	0	3	2	9	3	0	0	2	3	0	4
2	0	0	0	0	0	0	6	1	5	1	2	0	3	2	9	3	0	0	2	3	0	4
2	0	0	0	0	0	0	6	1	5	1	2	0	3	2	9	3	0	0	2	3	0	4
2	0	0	0	0	0	0	6	1	5	1	2	0	3	2	9	3	0	0	2	3	0	4
2	0	0	0	0	0	0	6	1	5	1	2	0	3	2	9	3	0	0	2	3	0	4
2	0	0	0	0	0	0	6	1	5	1	2	0	3	2	9	3	0	0	2	3	0	4
2	0	0	0	0	0	0	6	1	5	1	2	0	3	2	9	3	0	0	2	3	0	4
2	0	0	0	0	0	0	6	1	5	1	2	0	3	2	9	3	0	0	2	3	0	4
2	0	0	0	0	0	0	6	1	5	1	2	0	3	2	9	3	0	0	2	3	0	4
2	0	0	0	0	0	0	6	1	5	1	2	0	3	2	9	3	0	0	2	3	0	4
2	0	0	0	0	0	0	6	1	5	1	2	0	3	2	9	3	0	0	2	3	0	4
2	0	0	0	0	0	0	6	1	5	1	2	0	3	2	9	3	0	0	2	3	0	4
2	0	0	0	0	0	0	6	1	5	1	2	0	3	2	9	3	0	0	2	3	0	4
2	0	0	0	0	0	0	6	1	5	1	2	0	3	2	9	3	0	0	2	3	0	4
2	0	0	0	0	0	0	6	1	5	1	2	0	3	2	9	3	0	0	2	3	0	4
2	0	0	0	0	0	0	6	1	5	1	2	0	3	2	9	3	0	0	2	3	0	4
2	0	0	0	0	0	0	6	1	5	1	2	0	3	2	9	3	0	0	2	3	0	4
2	0	0	0	0	0	0	6	2	5	1	2	0	3	2	9	3	0	0	2	3	0	4
2	0	0	0	0	0	0	6	2	5	1	2	0	3	2	9	3	0	0	2	3	0	4
2	0	0	0	0	0	0	6	2	5	1	2	0	3	2	9	3	0	0	2	3	0	4
2	0	0	0	0	0	0	6	2	6	1	2	0	3	2	9	3	0	0	2	3	0	4
2	0	0	0	0	0	0	6	2	6	1	2	0	3	2	9	3	0	0	2	3	0	4
2	0	0	0	0	0	0	6	2	6	1	2	0	3	2	9	3	0	0	2	3	0	4
2	0	0	0	0	0	0	6	2	6	1	2	0	3	2	9	3	0	0	2	3	0	4
2	0	0	0	0	0	0	6	2	6	1	2	0	3	2	9	3	0	0	2	3	0	4
2	0	0	0	0	0	0	6	2	6	1	2	0	3	2	9	3	0	0	2	3	0	4
2	0	0	0	0	0	0	6	2	6	1	2	0	3	2	9	3	0	0	2	3	0	4
2	0	0	0	0	0	0	6	2	6	1	2	0	3	2	9	3	0	0	2	3	0	4
2	0	0	0	0	0	0	6	2	6	1	2	0	3	2	9	3	0	0	2	3	0	4
2	0	0	0	0	0	0	6	2	6	1	2	0	3	2	9	3	0	0	2	3	0	4
2	0	0	0	0	0	0	6	2	6	1	2	0	3	2	9	3	0	0	2	3	0	4
2	0	0	0	0	0	0	6	2	6	1	2	0	3	2	9	3	0	0	2	3	0	4
2	0	0	0	0	0	0	6	2	6	1	2	0	3	2	9	3	0	0	2	3	0	4
2	0	0	0	0	0	0	6	2	6	1	2	0	3	2	9	3	0	0	2	3	0	4
2	0	0	0	0	0	0	6	2	6	1	2	0	3	2	9	3	0	0	2	3	0	4
2	0	0	0	0	0	0	6	2	6	1	2	0	3	2	9	3	0	0	2	3	0	4
2	0	0	0	0	0	0	6	2	6	1	2	0	3	2	9	3	0	0	2	3	0	4
2	0	0	0	0	0	0	6	2	6	1	2	0	3	2	9	3	0	0	2	3	0	4
2	0	0	0	0	0	0	6	2	6	1	2	0	3	2	9	3	0	0	2	3	0	4
2	0	0	0	0	0	0	6	2	6	1	2	0	3	2	9	3	0	0	2	3	0	4
2	0	0	0	0	0	0	6	2	6	1	2	0	3	2	9	3	0	0	2	3	0	4
2	0	0	0	0	0	0	6	2	6	1	2	0	3	2	1	3	0	0	2	3	0	4
2	0	0	0	0	0	0	6	2	6	1	2	0	3	2	1	3	0	0	2	3	0	4
2	0	0	0	0	0	0	6	2	6	1	2	0	3	2	1	3	0	0	2	3	0	4
2	0	0	0	0	0	0	6	2	6	1	2	0	3	2	1	3	0	0	2	3	0	4
2	0	0	0	0	0	0	8	2	6	1	2	0	3	2	1	3	0	0	2	3	0	4
2	0	0	0	0	0	0	8	2	6	1	2	0	3	2	1	3	0	0	2	3	0	4
2	0	0	0	0	0	0	8	2	6	1	2	0	3	2	1	3	0	0	2	3	0	4
2	0	0	0	0	0	0	8	2	6	1	2	0	3	2	1	3	0	0	2	3	0	4
2	0	0	0	0	0	0	8	2	6	1	2	0	3	2	1	3	0	0	2	3	0	4
2	0	0	0	0	0	0	8	2	6	1	2	0	3	2	1	3	0	0	2	3	0	4
2	0	0	0	0	0	0	7	2	6	1	2	0	3	2	1	3	0	0	2	3	0	4
2	0	0	0	0	0	0	7	2	6	1	2	0	3	2	1	3	0	0	2	3	0	4
2	0	0	0	0	0	0	7	2	6	1	2	0	3	2	1	3	0	0	2	3	0	4
2	0	0	0	0	0	0	7	2	6	1	2	0	3	2	1	3	0	0	2	3	0	4
2	0	0	0	0	0	0	7	2	6	1	2	0	3	2	1	3	0	0	2	3	0	4
2	0	0	0	0	0	0	7	2	6	1	2	0	3	2	1	3	0	0	2	3	0	4
2	0	0	0	0	0	0	7	2	6	1	2	0	3	2	1	3	0	0	2	3	0	4
2	0	0	0	0	0	0	7	2	6	1	2	0	3	2	1	3	0	0	2	3	0	4
2	0	0	0	0	0	0	7	2	6	1	2	0	3	2	1	3	0	0	2	3	0	4
2	0	0	0	0	0	0	7	2	6	1	2	0	3	2	1	3	0	0	2	3	0	4
2	0	0	0	0	0	0	7	2	6	1	2	0	3	2	1	3	0	0	2	3	0	4
2	0	0	0	0	0	0	7	2	6	1	2	0	3	2	1	3	0	0	2	3	0	4
2	0	0	0	0	0	0	7	2	6	1	2	0	3	2	1	3	0	0	2	3	0	4
2	0	0	0	0	0	0	7	2	6	1	2	0	3	2	1	3	0	0	2	3	0	4
2	0	0	0	0	0	0	7	2	6	1	2	0	3	2	1	3	0	0	2	3	0	4
2	0	0	0	0	0	0	7	2	6	1	2	0	3	2	1	3	0	0	2	3	0	4
2	0	0	0	0	0	0	7	2	6	1	2	0	3	2	1	3	0	0	2	3	0	4
2	0	0	0	0	0	0	7	2	6	1	2	0	3	2	1	3	0	0	2	3	0	4
2	0	0	0	0	0	0	7	2	6	1	2	0	3	2	1	3	0	0	2	3	0	4
2	0	0	0	0	0	0	7	2	6	1	2	0	3	2	1	3	0	0	2	3	0	4
2	0	0	0	0	0	0	7	2	6	1	2	0	3	2	1	3	0	0	2	3	0	4
2	0	0	0	0	0	0	7	2	6	1	2	0	3	2	1	3	0	0	2	3	0	4
2	0	0	0	0	0	0	7	2	6	1	2	0	3	2	1	3	0	0	2	3	0	4
2	0	0	0	0	0	0	7	2	6	1	2	0	3	2	1	3	0	0	2	3	0	4
2	0	0	0	0	0	0	7	2	6	1	2	0	3	2	1	3	0	0	2	3	0	4
2	0	0	0	0	0	0	7	2	6	1	2	0	3	2	1	3	0	0	2	3	0	4
2	0	0	0	0	0	0	7	2	6	1	2	0	3	2	1	3	0	0	2	3	0	4
2	0	0	0	0	0	0	7	2	6	1	2	0	3	2	1	3	0	0	2	3	0	4
2	0	0	0	0	0	0	7	2	6	1	2	0	3	2	1	3	0	0	2	3	0	4
2	0	0	0	0	0	0	7	2	6	1	2	0	3	2	1	3	0	0	2	3	0	4
2	0	0	0	0	0	0	7	2	6	1	2	0	3	2	1	3	0	0	2	3	0	4
2	0	0	0	0	0	0	7	2	6	1	2	0	3	2	1	3	0	0	2	3	0	4
2	0	0	0	0	0	0	7	2	6	1	2	0	3	2	1	3	0	0	2	3	0	4
2	0	0	0	0	0	0	7	2	6	1	2	0	3	2	1	3	0	0	2	3	0	4
2	0	0	0	0	0	0	7	2	6	1	2	0	3	2	1	3	0	0	2	3	0	4
2	0	0	0	0	0	0	7	2	6	1	2	0	3	2	1	3	0	0	2	3	0	4
2	0	0	0	0	0	0	8	2	6	1	2	0	3	2	1	3	0	0	2	3	0	4
2	0	0	0	0	0	0	8	2	6	1	2	0	3	2	1	3	0	0	2	3	0	4
2	0	0	0	0	0	0	8	2	6	1	2	0	3	2	1	3	0	0	2	3	0	4
2	0	0	0	0	0	0	8	2	6	1	2	0	3	2	1	3	0	0	2	3	0	4
2	0	0	0	0	0	0	8	2	6	1	2	0	3	2	1	3	0	0	2	3	0	4
2	0	0	0	0	0	0	8	2	6	1	2	0	3	2	1	3	0	0	2	3	0	4
2	0	0	0	0	0	0	8	2	6	1	2	0	3	2	1	3	0	0	2	3	0	4
2	0	0	0	0	0	0	8	2	6	1	2	0	3	2	1	3	0	0	2	3	0	4
2	0	0	0	0	0	0	8	2	6	1	2	0	3	2	1	3	0	0	2	3	0	4
2	0	0	0	0	0	0	8	2	6	1	2	0	3	2	1	3	0	0	2	3	0	4
2	0	0	0	0	0	0	8	2	6	1	2	0	3	2	1	3	0	0	2	3	0	4
2	0	0	0	0	0	0	8	2	6	1	2	0	3	2	1	3	0	0	3	3	0	4
3	0	0	0	0	0	0	8	2	6	1	2	0	3	2	1	3	0	0	3	3	0	4
3	0	0	0	0	0	0	8	2	6	1	2	0	3	2	1	3	0	0	3	3	0	4
3	0	0	0	0	0	0	8	2	6	1	2	0	3	0	1	3	0	0	3	3	0	4
3	0	0	0	0	0	0	8	2	6	1	2	0	3	0	1	3	0	0	3	3	0	4
3	0	0	0	0	0	0	8	2	6	1	2	0	3	0	1	3	0	0	3	3	0	4
3	0	0	0	0	0	0	8	2	6	1	2	0	3	0	1	3	0	0	3	3	0	4
3	0	0	0	0	0	0	8	2	6	1	2	0	3	0	1	3	0	0	3	3	0	4
3	0	0	0	0	0	0	8	2	6	1	2	0	3	0	1	3	0	0	3	3	0	4
3	0	0	0	0	0	0	8	2	6	1	2	0	3	0	1	3	0	0	3	3	0	4
3	0	0	0	0	0	0	8	2	6	1	2	0	3	0	1	3	0	0	3	3	0	4
3	0	0	0	0	0	0	8	2	6	1	2	0	3	0	1	3	0	0	3	3	0	4
3	0	0	0	0	0	0	8	2	6	1	2	0	3	0	1	3	0	0	3	3	0	4
3	0	0	0	0	0	0	8	2	6	1	2	0	3	0	1	3	0	0	3	3	0	4
3	0	0	0	0	0	0	8	2	6	1	2	0	3	0	1	3	0	0	3	3	0	4
3	0	0	0	0	0	0	8	2	6	1	2	0	3	0	1	3	0	0	3	3	0	4
3	0	0	0	0	0	0	8	2	6	1	2	0	3	0	1	3	0	0	3	3	0	4
3	0	0	0	0	0	0	8	2	6	1	2	0	3	0	1	3	0	0	3	3	0	4
3	0	0	0	0	0	0	8	2	6	1	2	0	3	0	1	3	0	0	3	3	0	4
3	0	0	0	0	0	0	8	2	6	1	2	0	3	0	1	3	0	0	3	3	0	4
3	1	0	0	0	0	0	8	2	6	1	2	0	3	0	1	3	0	0	3	4	0	4
3	1	0	0	0	0	0	8	2	6	1	2	0	3	0	1	3	0	0	3	4	0	4
3	1	0	0	0	0	0	8	2	6	1	2	0	3	0	1	3	0	0	3	4	0	4
3	1	0	0	0	0	0	8	2	6	1	2	0	3	2	1	3	0	0	3	4	0	4
3	1	0	0	0	0	0	8	2	6	1	2	0	3	4	1	3	0	0	3	4	0	4
3	1	0	0	0	0	0	8	2	6	1	2	0	3	4	1	3	0	0	3	4	0	4
3	1	0	0	0	0	0	8	2	6	1	2	0	3	4	1	3	0	0	3	4	0	4
3	1	0	0	0	0	0	8	2	6	1	2	0	3	4	1	3	0	0	3	4	0	4
3	1	0	0	0	0	0	8	2	6	1	2	0	3	4	1	3	0	0	3	4	0	4
3	1	0	0	0	0	0	8	2	6	1	2	0	3	4	1	3	0	0	3	4	0	4
4	1	0	0	0	0	0	8	2	6	1	2	0	0	4	1	3	0	0	3	4	0	4
4	1	0	0	0	0	0	8	2	6	1	2	0	0	4	1	3	0	0	3	4	0	4
4	1	0	0	0	0	0	8	2	6	1	2	0	0	4	1	3	0	0	3	4	0	4
4	1	0	0	0	0	0	8	2	6	1	2	0	0	4	1	3	0	0	3	4	0	4
4	1	0	0	0	0	0	8	2	6	1	2	0	0	4	1	3	0	0	3	4	0	4
4	1	0	0	0	0	0	8	2	6	1	2	0	0	4	1	3	0	0	3	4	0	4
4	1	0	0	0	0	0	8	2	6	1	2	0	0	4	1	3	0	0	3	4	0	4
4	1	0	0	0	0	0	8	2	6	1	2	0	0	4	1	3	0	0	3	4	0	4
4	1	0	0	0	0	0	8	2	6	1	2	0	0	0	1	3	0	0	3	4	0	4
4	1	0	0	0	0	0	8	2	6	1	2	0	0	0	1	3	0	0	3	4	0	4
4	1	0	0	0	0	0	8	2	6	1	2	0	0	0	1	3	0	0	3	4	0	4
4	1	0	0	0	0	0	8	2	6	1	2	0	0	0	1	3	0	0	3	4	0	4
4	1	0	0	0	0	0	8	2	6	1	2	0	0	0	1	3	0	0	3	4	0	4
4	1	0	0	0	0	0	8	2	6	1	2	0	0	0	1	3	0	0	3	4	0	4
5	1	0	0	0	0	0	8	2	6	1	2	0	0	0	1	3	0	0	3	4	0	4
5	1	0	0	0	0	0	8	2	6	1	2	0	0	0	1	3	0	0	3	4	0	4
5	1	0	0	0	0	0	8	2	6	1	2	0	0	0	1	3	0	0	3	4	0	4
5	1	0	0	0	0	0	8	2	6	1	2	0	0	0	1	3	0	0	3	4	0	4
5	1	0	0	0	0	0	6	2	6	1	2	0	0	0	1	3	0	0	3	4	0	4
5	1	0	0	0	0	0	6	0	6	1	2	0	0	0	1	3	0	0	3	4	0	4
5	0	0	0	0	0	0	6	0	6	1	2	0	0	0	1	3	0	0	3	4	0	4
5	0	0	0	0	0	0	6	0	6	1	2	0	0	0	1	3	0	0	3	4	0	4
6	0	0	0	0	0	0	6	0	6	1	2	0	0	0	1	3	0	0	3	4	0	4
6	0	0	0	0	0	0	6	0	6	1	2	0	0	0	1	3	0	0	3	4	0	4
7	0	0	0	0	0	0	6	0	6	1	2	0	0	0	1	3	0	0	3	4	0	4
8	0	0	0	0	0	0	7	0	6	1	2	0	0	0	1	3	0	0	3	4	0	4
9	0	0	0	0	0	0	7	0	6	1	2	0	0	0	1	3	0	0	3	4	0	4
11	0	0	0	0	0	0	7	0	6	1	2	0	0	0	1	3	0	0	3	4	0	4
12	0	0	0	0	0	0	7	0	6	1	2	0	0	4	1	3	0	0	3	4	0	4
0	0	0	0	1	0	1	0	0	0	0	1	1	1	4	7	2	1	1	0	1	0	0
0	0	0	0	1	0	1	0	0	0	0	1	1	1	4	7	2	1	1	0	1	0	0
0	0	0	0	1	0	1	0	0	0	0	1	1	1	4	7	2	1	1	0	1	0	0
0	0	0	0	1	0	0	0	0	0	0	1	1	1	4	7	2	1	1	0	1	0	0
0	0	0	0	1	0	0	0	0	0	0	1	1	1	4	7	2	1	1	0	1	0	0
0	0	0	0	1	0	0	0	0	0	0	1	1	1	4	7	2	1	1	0	1	0	0
0	0	0	0	1	0	0	0	0	0	0	1	1	1	4	7	2	1	1	0	1	0	0
0	0	0	0	1	0	0	0	0	0	0	1	1	1	4	7	2	1	1	0	1	0	0
0	0	0	0	1	0	0	0	0	0	0	1	1	1	4	7	2	1	1	0	1	0	0
0	0	0	0	1	0	0	0	0	0	0	1	1	1	4	7	2	1	1	0	1	0	0
0	0	0	0	1	0	0	0	0	0	0	1	1	1	4	7	2	1	1	0	1	0	0
0	0	0	0	1	0	0	0	0	0	0	1	1	1	4	7	2	1	1	0	1	0	0
0	0	0	0	1	0	0	0	0	0	0	1	1	1	4	7	2	1	1	0	1	0	0
0	0	0	0	1	0	0	0	0	0	0	1	1	1	4	7	2	1	1	0	1	0	0
0	0	0	0	1	0	0	0	0	0	0	1	1	1	3	7	2	1	1	0	1	0	0
0	0	0	0	1	0	0	0	0	0	0	1	1	1	3	7	2	1	1	0	1	0	0
0	0	0	0	1	0	0	0	0	0	0	1	1	1	3	7	2	1	1	0	1	0	0
0	0	0	0	1	0	0	0	0	0	0	1	1	1	3	7	2	1	1	0	1	0	0
0	0	0	0	1	0	0	0	0	0	0	1	1	1	3	7	2	1	1	0	1	0	0
0	0	0	0	1	0	0	0	0	0	0	1	1	1	3	7	2	1	1	0	1	0	0
0	0	0	0	1	0	0	0	0	0	0	1	1	1	3	7	2	1	1	0	1	0	0
0	0	0	0	1	0	0	0	0	0	0	1	1	1	3	7	2	1	1	0	1	0	0
0	0	0	0	1	0	0	0	0	0	0	1	1	1	3	7	2	1	1	0	1	0	0
0	0	0	0	1	0	0	0	0	0	0	1	1	1	3	7	2	1	1	0	1	0	0
0	0	0	0	1	0	0	0	0	0	0	1	1	1	3	7	2	1	1	0	1	0	0
0	0	0	0	1	0	0	0	0	0	0	1	1	1	3	7	2	1	1	0	1	0	0
0	0	0	0	1	0	0	0	0	0	0	1	1	1	3	7	2	1	1	0	1	0	0
0	0	0	0	1	0	0	0	0	0	0	1	1	1	4	7	2	1	1	0	1	0	0
0	0	0	0	1	0	0	0	0	0	0	1	1	1	4	7	2	1	1	0	1	0	0
0	0	0	0	1	0	0	0	0	0	0	1	1	1	4	7	2	1	1	0	1	0	0
0	0	0	0	1	0	0	0	0	0	0	1	1	1	4	7	2	1	1	0	1	0	0
0	0	0	0	1	0	0	0	0	0	0	1	1	1	4	7	2	1	1	0	1	0	0
0	0	0	0	1	0	0	0	0	0	0	1	1	1	4	7	2	1	1	0	1	0	0
0	0	0	0	1	0	0	0	0	0	0	1	1	1	4	7	2	1	1	0	1	0	0
0	0	0	0	1	0	0	0	0	0	0	1	1	1	4	7	2	1	1	0	1	0	0
0	0	0	0	1	0	0	0	0	0	0	1	1	1	4	7	2	1	1	0	1	0	0
0	0	0	0	1	0	0	0	0	0	0	1	1	1	4	7	2	1	1	0	1	0	0
0	0	0	0	1	0	0	0	0	0	0	1	1	1	4	7	2	1	1	0	1	0	0
0	0	0	0	1	0	0	0	0	0	0	1	1	1	4	7	2	1	1	0	1	0	0
0	0	0	0	1	0	0	0	0	0	0	1	1	1	4	7	2	1	1	0	1	0	0
0	0	0	0	1	0	0	0	0	0	0	1	1	1	4	7	2	1	1	0	1	0	0
0	0	0	0	1	0	0	0	0	0	0	1	1	1	4	7	2	1	1	0	1	0	0
0	0	0	0	1	0	0	0	0	0	0	1	1	1	4	7	2	1	1	0	1	0	0
0	0	0	0	1	0	0	0	0	0	0	1	1	1	4	7	2	1	1	0	1	0	0
0	0	0	0	1	0	0	0	0	0	0	1	1	1	4	7	2	1	1	0	1	0	0
0	0	0	0	1	0	0	0	0	0	0	1	1	1	4	7	2	1	1	0	1	0	0
0	0	0	0	1	0	0	0	0	0	0	1	1	1	4	7	2	1	1	0	1	0	0
0	0	0	0	1	0	0	0	0	0	0	1	1	1	4	7	2	1	1	0	1	0	0
0	0	0	0	1	0	0	0	0	0	0	1	1	1	4	7	2	1	1	0	1	0	0
0	0	0	0	1	0	0	0	0	0	0	1	1	1	4	7	2	1	1	0	1	0	0
0	0	0	0	1	0	0	0	0	0	0	1	1	1	4	7	2	1	1	0	1	0	0
0	0	0	0	1	0	0	0	0	0	0	1	1	1	4	7	2	1	1	0	1	0	0
0	0	0	0	1	0	0	0	0	0	0	1	1	1	4	7	2	1	1	0	1	0	0
0	0	0	0	1	0	0	0	0	0	0	1	1	1	4	7	2	1	1	0	1	0	0
0	0	0	0	1	0	0	0	0	0	0	1	1	1	4	7	2	1	1	0	1	0	0
0	0	0	0	1	0	0	0	0	0	0	1	1	1	4	7	2	1	1	0	1	0	0
0	0	0	0	1	0	0	0	0	0	0	1	1	1	4	7	2	1	1	0	1	0	0
0	0	0	0	1	0	0	0	0	0	0	1	1	1	4	7	2	1	1	0	1	0	0
0	0	0	0	1	0	0	0	0	0	0	1	1	1	4	7	2	1	1	0	1	0	0
0	0	0	0	1	0	0	0	0	0	0	1	1	1	4	7	2	1	1	0	1	0	0
0	0	0	0	1	0	0	0	0	0	0	1	1	1	4	7	2	1	1	0	1	0	0
0	0	0	0	1	0	0	0	0	0	0	1	1	1	4	7	2	1	1	0	1	0	0
0	0	0	0	1	0	0	0	0	0	0	1	1	1	4	7	2	1	1	0	1	0	0
0	0	0	0	1	0	0	0	0	0	0	1	1	1	4	7	2	1	1	0	1	0	7
0	0	0	0	1	0	0	0	0	0	0	1	1	1	4	7	2	1	1	0	1	0	7
0	0	0	0	1	0	0	0	0	0	0	0	1	1	4	7	2	1	1	0	1	0	7
0	0	0	0	1	0	0	0	0	0	0	0	1	1	4	7	2	1	1	0	1	0	7
0	0	0	0	1	0	0	0	0	0	0	0	1	1	4	7	2	1	1	0	1	0	7
0	0	0	0	1	0	0	0	0	0	0	0	1	1	4	7	2	1	1	0	1	0	7
0	0	0	0	1	0	0	0	0	0	0	0	1	1	4	7	2	1	1	0	1	0	7
0	0	0	0	1	0	0	0	0	0	0	0	1	1	4	7	2	1	1	0	1	0	7
0	0	0	0	1	0	0	0	0	0	0	0	1	1	4	7	2	1	1	0	1	0	7
0	0	0	0	1	0	0	0	0	0	0	0	0	1	4	7	2	1	1	0	1	0	7
0	0	0	0	1	0	0	0	0	0	0	0	0	1	4	7	2	1	1	0	1	0	7
0	0	0	0	1	0	0	0	0	0	0	0	0	1	4	7	2	1	1	0	1	0	7
0	0	0	0	1	0	0	0	0	0	0	0	0	1	4	7	2	1	1	0	1	0	7
0	0	0	0	1	0	0	0	0	0	0	0	0	1	4	7	2	1	1	0	1	0	7
0	0	0	0	1	0	0	0	0	0	0	0	0	1	4	7	2	1	1	0	1	0	7
0	0	0	0	1	0	0	0	0	0	0	0	0	1	4	7	2	1	1	0	1	0	7
0	0	0	0	1	0	0	0	0	0	0	0	0	1	4	7	2	1	1	0	1	0	7
0	0	0	0	1	0	0	0	0	0	0	0	0	1	4	7	2	1	1	0	1	0	7
0	0	0	0	1	0	0	0	0	0	0	0	0	1	4	7	2	1	1	0	1	0	7
0	0	0	0	1	0	0	0	0	0	0	0	0	1	4	7	2	0	1	0	1	0	7
0	0	0	0	1	0	0	0	0	0	0	0	0	1	4	7	2	0	1	0	1	0	7
0	0	0	0	1	0	0	0	0	0	0	0	0	1	4	7	2	0	1	0	1	0	7
0	0	0	0	1	0	0	0	0	0	0	0	0	1	4	7	2	0	1	0	1	0	7
0	0	0	0	1	0	0	0	0	0	0	0	0	1	4	7	2	0	1	0	1	0	7
0	0	0	0	1	0	0	0	0	0	0	0	0	1	4	7	2	0	1	0	1	0	7
0	0	0	0	1	0	0	0	0	0	0	0	0	1	4	7	2	0	1	0	1	0	7
0	0	0	0	1	0	0	0	0	0	0	0	0	1	4	7	2	0	1	0	1	0	7
0	0	0	0	1	0	0	0	0	0	0	0	0	1	4	7	2	0	1	0	1	0	7
0	0	0	0	1	0	0	0	0	0	0	0	0	1	4	7	2	0	1	0	1	0	7
0	0	0	0	1	0	0	0	0	0	0	0	0	1	4	7	2	0	1	0	1	0	7
0	0	0	0	1	0	0	0	0	0	0	0	0	1	4	7	2	0	1	0	1	0	7
0	0	0	0	1	0	0	0	0	0	0	0	0	1	4	7	2	0	1	0	1	0	7
0	0	0	0	1	0	0	0	0	0	0	0	0	1	4	7	2	0	1	0	1	0	7
0	0	0	0	1	0	2	0	0	1	0	0	0	1	4	8	2	0	1	0	1	0	7
0	0	0	0	1	0	1	0	0	1	0	0	0	1	4	8	2	0	1	0	1	0	7
0	0	0	0	1	0	2	0	0	1	0	0	0	1	4	8	2	0	1	0	1	0	7
0	0	0	0	1	0	0	0	0	1	0	0	0	1	4	8	2	0	1	0	1	0	7
0	0	0	0	1	0	0	0	0	1	0	0	0	1	4	8	2	0	1	0	1	0	7
0	0	0	0	1	0	0	0	0	1	0	0	0	1	4	8	2	0	1	0	1	0	7
0	0	0	0	1	0	0	0	0	1	0	0	0	0	4	8	2	0	1	0	1	0	7
0	0	0	0	1	0	0	0	0	1	0	0	0	0	3	8	2	0	1	0	1	0	7
0	0	0	0	1	0	0	0	0	1	0	0	0	0	3	8	2	0	1	0	1	0	7
0	0	0	0	1	0	0	0	0	1	0	0	0	0	3	8	2	0	1	0	1	0	7
0	0	0	0	1	0	0	0	0	1	0	0	0	0	3	8	2	0	1	0	1	0	7
0	0	0	0	1	0	0	0	0	1	0	0	0	0	3	8	2	0	1	0	1	0	7
0	0	0	0	1	0	0	0	0	1	0	0	0	0	3	8	2	0	1	0	1	0	7
0	0	0	0	1	0	0	0	0	1	0	0	0	0	3	8	2	0	1	0	1	0	7
0	0	0	0	1	0	0	0	0	1	0	0	0	0	3	8	2	0	1	0	1	0	7
0	0	0	0	1	0	0	0	0	1	0	0	0	0	3	8	2	0	1	0	0	0	7
0	0	0	0	1	0	0	0	0	1	0	0	0	0	3	8	2	0	1	0	0	0	7
0	0	0	0	1	0	0	0	0	1	0	0	0	0	3	8	2	0	1	0	0	0	3
0	0	0	0	1	0	0	0	0	1	0	0	0	0	3	8	2	0	1	0	0	0	3
0	0	0	0	1	0	0	0	0	1	0	0	0	0	3	8	2	0	1	0	0	0	3
0	0	0	0	1	0	0	0	0	1	0	0	0	0	3	8	2	0	1	0	0	0	3
0	0	0	0	1	0	0	0	0	1	0	0	0	0	3	8	2	0	1	0	0	0	3
0	0	0	0	1	0	0	0	0	1	0	0	0	0	3	8	2	0	1	0	0	0	3
0	0	0	0	1	0	0	0	0	1	0	0	0	0	3	8	2	0	1	0	0	0	3
0	0	0	0	1	0	0	0	0	1	0	0	0	0	3	8	2	0	1	0	0	0	3
0	0	0	0	1	0	0	0	0	1	0	0	0	0	3	8	2	0	1	0	0	0	3
0	0	0	0	1	0	0	0	0	1	0	0	0	0	3	8	2	0	1	0	0	0	3
0	0	0	0	1	0	0	0	0	1	0	0	0	0	3	8	2	0	0	0	0	0	3
0	0	0	0	1	0	0	0	0	1	0	0	0	0	3	8	2	0	0	0	0	0	3
0	0	0	0	1	0	0	0	0	1	0	0	0	0	3	8	2	0	0	0	0	0	3
0	0	0	0	1	0	0	0	0	1	0	0	0	0	3	8	2	0	0	0	0	0	3
0	0	0	0	1	0	0	0	0	1	0	0	0	0	3	8	2	0	0	0	0	0	3
0	0	0	0	1	0	0	0	0	1	0	0	0	0	3	8	2	0	0	0	0	0	3
0	0	0	0	1	0	0	0	0	1	0	0	0	0	3	8	2	0	0	0	0	0	3
0	0	0	0	1	0	0	0	0	1	0	0	0	0	3	8	2	0	0	0	0	0	3
0	0	0	0	1	0	0	0	0	1	0	0	0	0	3	8	2	0	0	0	0	0	3
0	0	0	0	1	0	0	0	0	1	0	0	0	0	3	8	2	0	0	0	0	0	3
0	0	0	0	1	0	0	0	0	1	0	0	0	0	3	8	2	0	0	0	0	0	3
0	0	0	0	1	0	0	0	0	1	0	0	0	0	3	8	2	0	0	0	0	0	3
0	0	0	0	1	0	0	0	0	1	0	0	0	0	3	8	2	0	0	0	0	0	3
0	0	0	0	1	0	0	0	0	1	0	0	0	0	3	8	2	0	0	0	0	0	3
0	0	0	0	1	0	0	0	0	1	0	0	0	0	3	8	2	0	0	0	0	0	3
0	0	0	0	1	0	0	0	0	1	0	0	0	0	3	8	2	0	0	0	0	0	3
0	0	0	0	1	0	0	0	0	1	0	0	0	0	3	8	2	0	0	0	0	0	3
0	0	0	0	1	0	0	0	0	1	0	0	0	0	3	8	2	0	0	0	0	0	3
0	0	0	0	1	0	0	0	0	1	0	0	0	0	3	8	2	0	0	0	0	0	3
0	0	0	0	1	0	0	0	0	1	0	0	0	0	3	8	1	0	0	0	0	0	3
0	0	0	0	1	0	0	0	0	1	0	0	0	0	3	8	1	0	0	0	0	0	3
0	0	0	0	1	0	0	0	0	1	0	0	0	0	3	8	1	0	0	0	0	0	3
0	0	0	0	1	0	0	0	0	1	0	0	0	0	3	8	1	0	0	0	0	0	3
0	0	0	0	1	0	0	0	0	1	0	0	0	0	3	8	1	0	0	0	0	0	3
0	0	0	0	1	0	0	0	0	1	0	0	0	0	3	8	1	0	0	0	0	0	3
0	0	0	0	1	0	0	0	0	1	0	0	0	0	3	8	1	0	0	0	0	0	3
0	0	0	0	1	0	0	0	0	1	0	0	0	0	3	8	1	0	0	0	0	0	3
0	0	0	0	1	0	0	0	0	1	0	0	0	0	3	8	1	0	0	0	0	0	3
0	0	0	0	1	0	0	0	0	1	0	0	0	0	3	8	1	0	0	0	0	0	3
0	0	0	0	1	0	0	0	0	1	0	0	0	0	3	8	1	0	0	0	0	0	3
0	0	0	0	1	0	0	0	0	1	0	0	0	0	3	8	1	0	0	0	0	0	3
0	0	0	0	1	0	0	0	0	1	0	0	0	0	3	8	1	0	0	0	0	0	3
0	0	0	0	1	0	0	0	0	1	0	0	0	0	3	8	1	0	0	0	0	0	3
0	0	0	0	1	0	0	0	0	1	0	0	0	0	3	8	1	0	0	0	0	0	3
0	0	0	0	1	0	0	0	0	1	0	0	0	0	3	8	1	0	0	0	0	0	3
0	0	0	0	1	0	0	0	0	1	0	0	0	0	3	8	1	0	0	0	0	0	3
0	0	0	0	1	0	0	0	0	1	0	0	0	0	3	8	1	0	0	0	0	0	3
0	0	0	0	1	0	0	0	0	1	0	0	0	0	3	8	1	0	0	0	0	0	3
0	0	0	0	1	0	0	0	0	1	0	0	0	0	3	8	1	0	0	0	0	0	3
0	0	0	0	1	0	0	0	0	1	0	0	0	0	3	8	1	0	0	0	0	0	3
0	0	0	0	1	0	0	0	0	1	0	0	0	0	3	8	1	0	0	0	0	0	3
0	0	0	0	1	0	0	0	0	1	0	0	0	0	3	8	1	0	0	0	0	0	3
0	0	0	0	1	0	0	0	0	1	0	0	0	0	3	8	1	0	0	0	0	0	3
0	0	0	0	1	0	0	0	0	1	0	0	0	0	3	8	1	0	0	0	0	0	3
0	0	0	0	1	0	0	0	0	1	0	0	0	0	3	8	1	0	0	0	0	0	3
0	0	0	0	1	0	0	0	0	1	0	0	0	0	3	8	1	0	0	0	0	0	3
0	0	0	0	1	0	0	0	0	1	0	0	0	0	3	8	1	0	0	0	0	0	3
0	0	0	0	1	0	0	0	0	1	0	0	0	0	3	8	1	0	0	0	0	0	3
0	0	0	0	1	0	0	0	0	1	0	0	0	0	3	8	1	0	0	0	0	0	3
0	0	0	0	1	0	0	0	0	1	0	0	0	0	3	8	1	0	0	0	0	0	3
0	0	0	0	1	0	0	0	0	1	0	0	0	0	3	8	1	0	0	0	0	0	3
0	0	0	0	1	0	0	0	0	1	0	0	0	0	0	8	1	0	0	0	0	0	3
0	0	0	0	1	0	0	0	0	1	0	0	0	0	0	8	1	0	0	0	0	0	3
0	0	0	0	1	0	0	0	0	1	0	0	0	0	0	8	1	0	0	0	0	0	3
0	0	0	0	1	0	0	0	0	2	0	0	0	0	0	8	1	0	0	0	0	0	3
0	0	0	0	1	0	0	0	0	2	0	0	0	0	0	8	1	0	0	0	0	0	3
0	0	0	0	1	0	0	0	0	2	0	0	0	0	0	8	1	0	0	0	0	0	3
0	0	0	0	1	0	0	0	0	2	0	0	0	0	0	8	1	0	0	0	0	0	3
0	0	0	0	1	0	0	0	0	2	0	0	0	0	0	8	1	0	0	0	0	0	3
0	0	0	0	1	0	0	0	0	2	0	0	0	0	0	8	1	0	0	0	0	0	3
0	0	0	0	1	0	0	0	0	2	0	0	0	0	0	8	1	0	0	0	0	0	3
0	0	0	0	1	0	0	0	0	2	0	0	0	0	0	8	1	0	0	0	0	0	3
0	0	0	0	1	0	0	0	0	2	0	0	0	0	0	8	1	0	0	0	0	0	3
0	0	0	0	1	0	0	0	0	2	0	0	0	0	0	5	1	0	0	0	0	0	3
0	0	0	0	1	0	0	0	0	2	0	0	0	0	0	5	1	0	0	0	0	0	3
0	0	0	0	1	0	0	0	0	2	0	0	0	0	0	5	1	0	0	0	0	0	3
0	0	0	0	1	0	0	0	0	2	0	0	0	0	0	5	1	0	0	0	0	0	3
0	0	0	0	1	0	0	0	0	2	0	0	0	0	0	5	1	0	0	0	0	0	3
0	0	0	0	1	0	0	0	0	2	0	0	0	0	0	5	1	0	0	0	0	0	3
0	0	0	0	1	0	0	0	0	2	0	0	0	0	0	5	1	0	0	0	0	0	3
0	0	0	0	1	0	0	0	0	2	0	0	0	0	0	5	1	0	0	0	0	0	3
0	0	0	0	1	0	0	0	0	2	0	0	0	0	0	5	1	0	0	0	0	0	3
0	0	0	0	1	0	0	0	0	2	0	0	0	0	0	5	1	0	0	1	0	0	3
0	0	0	0	1	0	0	0	0	2	0	0	0	0	0	5	1	0	0	1	0	0	3
0	0	0	0	1	0	0	0	0	2	0	0	0	0	0	5	1	0	0	1	0	0	3
0	0	0	0	1	0	0	0	0	2	0	0	0	0	0	5	1	0	0	1	0	0	3
0	0	0	0	1	0	0	0	0	2	0	0	0	0	0	5	1	0	0	1	0	0	3
0	0	0	0	1	0	0	0	0	2	0	0	0	0	0	5	1	0	0	1	0	0	3
0	0	0	0	1	0	0	0	0	2	0	0	0	0	0	5	1	0	0	1	0	0	3
0	0	0	0	1	0	0	0	0	2	0	0	0	0	0	5	1	0	0	1	0	0	3
0	0	0	0	1	0	0	0	0	2	0	0	0	0	0	5	1	0	0	1	0	0	3
0	0	0	0	1	0	0	0	0	2	0	0	0	0	0	5	1	0	0	1	0	0	3
0	0	0	0	1	0	0	0	0	2	0	0	0	0	0	5	1	0	0	1	0	0	3
0	0	0	0	1	0	0	0	0	2	0	0	0	0	0	5	1	0	0	1	0	0	3
0	0	0	0	1	0	0	0	0	2	0	0	0	0	0	5	1	0	0	1	0	3	3
0	0	0	0	1	0	0	0	0	2	0	0	0	0	0	5	1	0	0	1	0	3	3
0	0	0	0	1	0	0	0	0	2	0	0	0	0	0	5	1	0	0	1	0	3	3
0	0	0	0	1	0	0	0	0	2	0	0	0	0	0	5	1	0	0	1	0	3	3
0	0	0	0	1	0	0	0	0	2	0	0	0	0	0	5	1	0	0	1	0	3	3
0	0	0	0	1	0	0	0	0	2	0	0	0	0	0	5	1	0	0	1	0	3	3
0	0	0	0	1	0	0	0	0	2	0	0	0	0	0	5	1	0	0	1	0	3	3
0	0	0	0	1	0	0	0	0	2	0	0	0	0	0	5	1	0	0	1	0	3	3
0	0	0	0	1	0	0	0	0	2	0	0	0	0	0	5	1	0	0	1	0	3	3
0	0	0	0	1	0	0	0	0	2	0	0	0	0	0	5	1	0	0	1	0	3	3
0	0	0	0	1	0	0	0	0	2	0	0	0	0	0	5	1	0	0	1	0	3	3
0	0	0	0	1	0	0	0	0	2	0	0	0	0	0	5	1	0	0	1	0	3	3
0	0	0	0	1	0	0	0	0	2	0	0	0	0	0	5	1	0	0	1	0	3	3
0	0	0	0	1	0	0	0	0	2	0	0	0	0	0	5	1	0	0	1	0	3	3
0	0	0	0	1	0	0	0	0	2	0	0	0	0	0	5	1	0	0	1	0	3	3
0	0	0	0	1	0	0	0	0	2	0	0	0	0	0	5	1	0	0	1	0	3	3
0	0	0	0	1	0	0	0	0	2	0	0	0	0	0	5	1	0	0	1	0	3	1
0	0	0	0	1	0	0	0	0	2	0	0	0	0	0	5	1	0	0	1	0	3	1
0	0	0	0	1	0	0	0	0	2	0	0	0	0	0	5	1	0	0	1	0	3	1
0	0	0	0	1	0	0	0	0	2	0	0	0	0	0	0	1	0	0	1	0	3	1
0	0	0	0	1	0	0	0	0	2	0	0	0	0	0	0	1	0	0	1	0	3	1
0	0	0	0	1	0	0	0	0	2	0	0	0	0	0	0	1	0	0	1	0	3	1
0	0	0	0	1	0	0	0	0	2	0	0	0	0	0	0	1	0	0	1	0	3	1
0	0	0	0	1	0	0	0	0	2	0	0	0	0	0	0	1	0	0	1	0	3	1
0	0	0	0	1	0	0	0	0	2	0	0	0	0	0	0	1	0	0	1	2	3	1
0	0	0	0	1	0	0	0	0	2	0	0	0	0	0	0	1	0	0	1	2	3	1
0	0	0	0	1	0	0	0	0	2	0	0	0	0	0	0	1	0	0	1	2	3	1
0	0	0	0	1	0	0	0	0	2	0	0	0	0	0	0	1	0	0	1	2	3	1
0	0	0	0	1	0	0	0	0	2	0	0	0	0	0	0	1	0	0	1	2	3	1
0	0	0	0	1	0	0	0	0	2	0	0	0	0	0	0	1	0	0	1	2	3	1
0	0	0	0	1	0	0	0	0	2	0	0	0	0	0	0	1	0	0	1	2	3	1
0	0	0	0	1	0	0	0	0	2	0	0	0	0	0	0	1	0	0	1	2	3	1
0	0	0	0	1	0	0	0	0	2	0	0	0	0	0	0	1	0	0	1	2	3	1
0	0	0	0	1	0	0	0	0	2	0	0	0	0	0	0	1	0	0	1	2	3	1
0	0	0	0	1	0	0	0	0	2	0	0	0	0	0	0	1	0	0	1	2	3	1
0	0	0	0	1	0	0	0	0	2	0	0	0	0	0	0	1	0	0	1	2	3	1
0	0	0	0	1	0	0	0	0	2	0	0	0	0	0	0	1	0	0	1	2	3	1
0	0	0	0	1	0	0	0	0	2	0	0	0	0	0	0	1	0	0	1	2	3	1
0	0	0	0	1	0	0	0	0	2	0	0	0	0	0	0	1	0	0	1	2	3	1
0	0	0	0	1	0	0	0	0	2	0	0	0	0	0	0	1	0	0	1	2	3	1
0	0	0	0	1	0	0	0	0	2	0	0	0	0	0	0	1	0	0	1	2	3	1
0	0	0	0	1	0	0	0	0	2	0	0	0	0	0	0	1	0	0	1	2	3	1
0	0	0	0	1	0	0	0	0	2	0	0	0	0	0	0	1	0	0	1	2	3	1
0	0	0	0	1	0	0	0	0	2	0	0	0	0	0	0	1	0	0	1	2	3	1
0	0	0	0	1	0	0	0	0	2	0	0	0	0	0	0	1	0	0	1	2	3	1
0	0	0	0	1	0	0	0	0	2	0	0	0	0	0	0	1	0	0	1	2	3	1
0	0	0	0	1	0	0	0	0	2	0	0	0	0	0	0	1	0	0	1	2	3	1
0	0	0	0	1	0	0	0	0	3	0	0	0	0	0	0	1	0	0	1	2	3	1
0	0	0	0	1	0	0	0	0	3	0	0	0	0	0	0	1	0	0	1	2	3	1
0	0	0	0	1	0	0	0	0	3	0	0	0	0	0	0	1	0	0	1	2	3	1
0	0	0	0	1	0	0	0	0	3	0	0	0	0	0	0	1	0	0	1	2	3	1
0	0	0	0	1	0	0	0	0	3	0	0	0	0	0	0	1	0	0	1	2	3	1
0	0	0	0	1	0	0	0	0	3	0	0	0	0	0	0	1	0	0	1	2	3	1
0	0	0	0	1	0	0	0	0	3	0	0	0	0	0	0	1	0	0	1	2	3	1
0	0	0	0	1	0	0	0	0	3	0	0	0	0	0	0	1	0	0	1	2	3	1
0	0	0	0	1	0	0	0	0	3	0	0	0	0	0	0	1	0	0	1	2	3	1
0	0	0	0	1	0	0	0	0	3	0	0	0	0	0	0	1	0	0	1	2	3	1
0	0	0	0	1	0	0	0	0	3	0	0	0	0	0	0	1	0	0	1	2	3	1
0	0	0	0	1	0	0	0	0	3	0	0	0	0	0	0	1	0	0	1	2	3	1
0	0	0	0	1	0	0	0	0	3	0	0	0	0	0	0	1	0	0	1	2	3	1
0	0	0	0	1	0	0	0	0	3	0	0	0	0	0	0	1	0	0	1	2	3	1
0	0	0	0	1	0	0	0	0	3	0	0	0	0	0	0	1	0	0	1	2	3	1
0	0	0	0	1	0	0	0	0	3	0	0	0	0	0	0	1	0	0	1	2	3	1
0	0	0	0	1	0	0	0	0	3	0	0	0	0	0	0	1	0	0	1	2	3	1
0	0	0	0	1	0	0	0	0	3	0	0	0	0	0	0	1	0	0	1	2	3	1
0	0	0	0	1	0	0	0	0	3	0	0	0	0	0	0	1	0	0	1	2	3	1
0	0	0	0	1	0	0	0	0	3	0	0	0	0	0	0	1	0	0	1	2	3	1
0	0	0	0	1	0	0	0	0	3	0	0	0	0	0	0	1	0	0	1	2	3	1
0	0	0	0	1	0	0	0	0	3	0	0	0	0	0	0	1	0	0	1	2	3	1
0	0	0	0	1	0	0	0	0	3	0	0	0	0	0	0	1	0	0	1	2	3	1
0	0	0	0	1	0	0	0	0	3	0	0	0	0	0	0	1	0	0	1	2	3	1
0	0	0	0	1	0	0	0	0	3	0	0	0	0	0	0	1	0	0	1	2	3	1
0	0	0	0	1	0	0	0	0	3	0	0	0	0	0	0	1	0	0	1	2	3	1
0	0	0	0	1	0	0	0	0	3	0	0	0	0	0	0	1	0	0	1	2	3	1
0	0	0	0	1	0	0	0	0	3	0	0	0	0	0	3	1	0	0	1	2	3	1
0	0	0	0	1	0	0	0	0	3	0	0	0	0	0	3	0	0	0	1	2	3	1
0	0	0	0	1	0	0	0	0	3	0	0	0	0	0	3	0	0	0	1	2	3	1
0	0	0	0	1	0	0	0	0	3	0	0	0	0	0	3	0	0	0	1	2	3	1
0	0	0	0	1	0	0	0	1	3	0	0	0	0	0	3	0	0	0	1	2	3	1
0	0	0	0	1	0	0	0	1	3	0	0	0	0	0	3	0	0	0	1	2	3	1
0	0	0	0	1	0	0	0	1	3	0	0	0	0	0	3	0	0	0	1	2	3	1
0	0	0	0	1	0	0	0	1	3	0	0	0	0	0	3	0	0	0	1	2	3	1
0	0	0	0	1	0	0	0	1	3	0	0	0	0	0	3	0	0	0	1	2	3	1
0	0	0	0	1	0	0	0	1	3	0	0	0	0	0	3	0	0	0	1	2	3	1
0	0	0	0	1	0	0	0	1	3	0	0	0	2	0	3	0	0	0	1	2	3	1
0	0	0	0	1	0	0	0	1	3	0	0	0	2	0	3	0	0	0	1	2	3	1
0	0	0	0	1	0	0	0	1	3	0	0	0	2	0	3	0	0	0	1	2	3	1
0	0	0	0	1	0	0	0	1	3	0	0	0	2	0	3	0	0	0	1	2	3	1
0	0	0	0	1	0	0	0	1	3	0	0	0	2	0	3	0	0	0	1	2	3	1
0	0	0	0	1	0	0	0	1	3	0	0	0	2	0	3	0	0	0	1	2	3	1
0	0	0	0	1	0	0	0	1	3	0	0	0	2	0	3	0	0	0	1	2	3	1
0	0	0	0	1	0	0	1	1	3	0	0	0	2	0	3	0	0	0	1	2	3	1
0	0	0	0	1	0	0	1	1	3	0	0	0	2	0	3	0	0	0	1	2	3	1
0	0	0	0	1	0	0	2	1	3	0	0	0	2	0	3	0	0	0	1	2	3	1
0	0	0	0	1	0	0	2	1	3	0	0	0	2	0	3	0	0	0	1	2	3	1
0	0	0	0	1	0	0	2	1	3	0	0	0	2	0	3	0	0	0	1	2	3	1
0	0	0	0	1	0	0	2	1	3	0	0	0	2	0	3	0	0	0	1	2	3	1
0	0	0	0	1	0	0	2	1	3	0	0	0	2	0	3	0	0	0	1	2	3	1
0	0	0	0	1	0	0	2	1	3	0	2	0	2	0	3	0	0	0	1	2	3	1
0	0	0	0	1	0	0	2	1	3	0	2	0	2	0	3	0	0	0	1	2	3	1
0	0	0	0	1	0	0	2	1	3	0	2	0	2	0	3	0	0	0	1	2	3	1
0	0	0	0	1	0	0	2	1	3	0	2	0	2	0	3	0	0	0	1	2	3	1
0	0	0	0	1	0	0	2	1	3	0	2	0	2	0	3	0	0	0	1	2	3	1
0	0	0	0	1	0	0	2	1	3	0	2	0	2	0	3	0	0	0	1	2	3	1
0	0	0	0	1	0	0	2	1	3	0	2	0	2	0	2	0	0	0	1	2	1	1
0	0	0	0	1	0	0	2	1	3	0	2	0	2	0	2	0	0	0	1	2	1	1
0	0	0	0	1	0	0	2	1	3	0	2	0	2	0	2	0	0	0	1	2	1	5
0	0	0	0	1	0	0	2	1	3	0	2	0	2	0	2	0	0	0	1	2	1	5
0	0	0	0	1	0	0	2	1	3	0	2	0	2	0	2	0	0	0	1	2	1	5
0	0	0	0	1	0	0	2	1	3	0	2	0	2	0	2	0	0	0	1	2	1	5
0	0	0	0	1	0	0	2	1	3	0	2	0	2	0	2	0	0	0	1	2	1	5
0	0	0	0	1	0	0	2	1	3	0	2	0	2	0	2	0	0	0	1	2	1	5
0	0	0	0	1	0	0	2	1	3	0	2	0	2	0	2	0	0	0	1	2	1	5
0	0	0	0	1	0	0	2	1	3	0	2	0	2	0	2	0	0	0	1	2	1	5
0	0	0	0	1	0	0	2	1	3	0	2	0	2	0	2	0	0	0	1	2	1	5
0	0	0	0	1	0	0	2	1	3	0	2	0	2	0	2	0	0	0	1	2	1	5
0	0	0	0	1	0	0	2	1	3	0	2	0	2	0	2	0	0	0	1	2	1	5
0	0	0	0	1	0	0	2	1	3	0	2	0	2	0	2	0	0	0	1	2	1	5
0	0	0	0	1	0	0	2	1	3	0	2	0	2	0	2	0	0	0	1	2	1	5
0	0	0	0	1	0	0	2	1	3	0	2	0	2	0	2	0	0	0	1	2	1	5
0	0	0	0	1	0	0	2	1	3	0	2	0	2	0	2	0	0	0	1	2	1	5
0	0	0	0	1	0	0	2	1	3	0	2	0	2	0	2	0	0	0	1	2	1	5
0	0	0	0	1	0	0	2	1	3	0	2	0	2	0	2	0	0	0	1	2	1	5
0	0	0	0	1	0	0	2	1	3	0	2	0	2	0	2	0	0	0	1	2	1	5
0	0	0	0	1	0	0	2	1	3	0	2	0	2	0	2	0	0	0	1	2	1	5
0	0	0	0	1	0	0	2	1	3	0	2	0	2	0	2	0	0	0	1	2	1	5
0	0	0	0	1	0	0	2	1	3	0	2	0	2	0	2	0	0	0	1	2	1	5
0	0	0	0	1	0	0	2	1	3	0	2	0	2	0	2	0	0	0	1	2	1	5
0	0	0	0	0	0	0	2	1	3	0	2	0	2	0	2	0	0	0	1	2	1	5
0	0	0	0	0	0	0	2	1	3	0	2	0	2	0	2	0	0	0	1	2	1	5
0	0	0	0	0	0	0	2	1	3	0	2	0	2	0	2	0	0	0	1	2	1	5
0	0	0	0	0	0	0	2	1	4	0	2	0	2	0	2	0	0	0	1	2	1	5
0	0	0	0	0	0	0	2	1	4	0	2	0	2	0	2	0	0	0	1	2	1	5
0	0	0	0	0	0	0	2	1	4	0	2	0	2	0	2	0	0	0	1	2	1	5
0	0	0	0	0	0	0	2	1	4	0	2	0	2	0	2	0	0	0	1	2	1	5
0	0	0	0	0	0	0	2	1	4	0	2	0	2	0	2	0	0	0	1	2	1	5
0	0	0	0	0	0	0	3	1	4	0	2	0	2	0	2	0	0	0	1	2	1	5
0	0	0	0	0	0	0	3	1	4	0	2	0	2	0	2	0	0	0	1	3	1	5
0	0	0	0	0	0	0	3	1	4	0	2	0	2	0	2	0	0	0	1	3	1	5
0	0	0	0	0	0	0	3	1	4	0	2	0	2	0	2	0	0	0	1	3	1	5
0	0	0	0	0	0	0	3	1	4	0	2	0	2	0	2	0	0	0	1	3	1	5
0	0	0	0	0	0	0	3	1	4	0	2	0	2	0	2	0	0	0	1	3	1	5
0	0	0	0	0	0	0	3	1	4	0	2	0	2	0	2	0	0	0	1	3	1	5
0	0	0	0	0	0	0	3	1	4	0	2	0	2	0	2	0	0	0	1	3	1	5
0	0	0	0	0	0	0	3	1	4	0	2	0	2	0	2	0	0	0	1	3	1	5
0	0	0	0	0	0	0	3	1	4	0	2	0	2	0	2	0	0	0	1	3	1	5
0	0	0	0	0	0	0	3	1	4	0	2	0	2	0	2	0	0	0	1	3	1	5
0	0	0	0	0	0	0	3	1	4	0	2	0	2	0	2	0	0	0	1	3	1	5
0	0	0	0	0	0	0	3	1	4	0	2	0	2	0	2	0	0	0	2	3	1	5
0	0	0	0	0	0	0	3	1	4	0	2	0	2	0	2	0	0	0	2	3	1	5
0	0	0	0	0	0	0	3	1	4	0	2	0	2	0	2	0	0	0	2	3	1	5
0	0	0	0	0	0	0	3	1	4	0	2	0	2	0	2	0	0	0	2	3	1	5
0	0	0	0	0	0	0	3	1	4	0	2	0	2	0	2	0	0	0	2	3	1	5
0	0	0	0	0	0	0	3	1	4	0	2	0	2	0	2	0	0	0	2	3	1	5
0	0	0	0	0	0	0	3	1	4	0	2	0	2	0	2	0	0	0	2	3	1	5
0	0	0	0	0	0	0	3	1	4	0	2	0	2	0	4	0	0	0	2	3	1	5
0	0	0	0	0	0	0	3	1	4	0	2	0	2	0	4	0	0	0	2	3	1	5
0	0	0	0	0	0	0	3	1	4	0	2	0	2	0	4	0	0	0	2	3	1	5
0	0	0	0	0	0	0	3	1	4	0	2	0	2	0	4	0	0	0	2	3	1	5
0	0	0	0	0	0	0	3	1	4	0	2	0	2	0	4	0	0	0	2	3	1	5
0	0	0	0	0	0	0	3	1	4	0	2	0	2	0	4	0	0	0	2	3	1	5
0	0	0	0	0	0	0	3	1	4	0	2	0	2	0	4	0	0	0	2	3	1	5
0	0	0	0	0	0	0	3	1	4	0	2	0	2	0	4	0	0	0	2	3	1	5
0	0	0	0	0	0	0	3	1	4	0	2	0	2	0	4	0	0	0	2	3	1	5
0	0	0	0	0	0	0	3	1	4	0	2	0	2	0	4	0	0	0	2	3	1	5
0	0	0	0	0	0	0	3	1	4	0	2	0	2	0	4	0	0	0	2	3	1	5
0	0	0	0	0	0	0	3	1	4	0	2	0	2	0	4	0	0	0	2	3	1	5
0	0	0	0	0	0	0	3	1	4	0	2	0	2	0	4	0	0	0	2	3	1	5
0	0	0	0	0	0	0	3	1	4	0	2	0	2	0	4	0	0	0	2	3	1	5
0	0	0	0	0	0	0	3	1	4	0	2	0	2	0	4	0	0	0	2	3	1	5
0	0	0	0	0	0	0	3	1	4	0	2	0	2	0	4	0	0	0	2	3	1	5
0	0	0	0	0	0	0	3	1	4	0	2	0	2	0	4	0	0	0	2	3	1	5
0	0	0	0	0	0	0	3	1	4	0	2	0	2	0	4	0	0	0	2	3	1	5
0	0	0	0	0	0	0	3	1	4	2	2	0	2	0	4	0	0	0	2	3	1	5
0	0	0	0	0	0	0	3	1	4	2	2	0	2	0	4	0	0	0	2	3	1	5
0	0	0	0	0	0	0	3	1	4	2	2	0	2	0	4	0	0	0	2	3	1	5
0	0	0	0	0	0	0	3	1	4	2	2	0	2	0	4	0	0	0	2	3	1	5
0	0	0	0	0	0	0	3	1	4	2	2	0	2	0	4	0	0	0	2	3	1	5
0	0	0	0	0	0	0	3	1	4	2	2	0	2	0	4	0	0	0	2	3	1	5
0	0	0	0	0	0	0	3	1	4	2	2	0	2	0	4	0	0	0	2	3	1	5
0	0	0	0	0	0	0	3	1	4	2	2	0	2	0	4	0	0	0	2	3	1	5
0	0	0	0	0	0	0	3	1	4	2	2	0	2	0	4	0	0	0	2	3	1	5
0	0	0	0	0	0	0	3	1	4	2	2	0	2	0	4	0	0	0	2	3	1	5
0	0	0	0	0	0	0	3	1	4	2	2	0	2	0	4	0	0	0	2	3	1	5
0	0	0	0	0	0	0	3	1	4	2	2	0	2	0	4	0	0	0	2	3	4	5
0	0	0	0	0	0	0	3	1	4	2	2	0	2	0	4	0	0	0	2	3	4	5
0	0	0	0	0	0	0	3	1	4	2	2	0	2	0	4	0	0	0	2	3	4	6
0	0	0	0	0	0	0	3	1	4	2	2	0	2	0	4	0	0	0	2	3	4	6
0	0	0	0	0	0	0	3	1	4	2	2	0	2	0	4	0	0	0	2	3	4	6
0	0	0	0	0	0	0	3	1	4	2	2	0	2	0	4	0	0	0	2	3	4	6
0	0	0	0	0	0	0	3	1	4	2	2	0	2	0	4	0	0	0	2	3	4	6
0	0	0	0	0	0	0	3	1	4	2	2	0	2	0	4	0	0	0	2	3	4	6
0	0	0	0	0	0	0	3	1	4	2	2	0	2	0	4	0	0	0	2	3	4	6
0	0	0	0	0	0	0	3	1	4	2	2	0	2	0	4	0	0	0	2	3	4	6
0	0	0	0	0	0	0	3	1	4	2	2	0	2	0	4	0	0	0	2	3	4	6
0	0	0	0	0	0	0	3	1	4	2	2	0	2	0	4	0	0	0	2	3	4	6
0	0	0	0	0	0	0	3	1	4	2	2	0	2	0	4	0	0	0	2	3	4	6
0	0	0	0	0	0	0	3	1	4	2	2	0	2	0	4	0	0	0	2	3	4	6
0	0	0	0	0	0	0	3	1	4	2	2	0	2	0	4	0	0	0	2	3	4	6
0	0	0	0	0	0	0	4	1	4	2	2	0	2	0	4	0	0	0	2	3	4	6
0	0	0	0	0	0	0	4	1	4	2	2	0	2	0	4	0	0	0	2	3	4	6
0	0	0	0	0	0	0	4	1	4	2	2	0	2	0	4	0	0	0	2	3	4	6
0	0	0	0	0	0	0	4	1	4	2	2	0	2	0	4	0	0	0	2	3	4	6
0	0	0	0	0	0	0	4	1	5	2	2	0	2	0	4	0	0	0	2	3	4	6
0	0	0	0	0	0	0	4	1	5	2	2	0	2	0	6	0	0	0	2	3	4	6
0	0	0	0	0	0	0	4	1	5	2	2	0	2	0	6	0	0	0	2	3	4	6
0	0	0	0	0	0	0	4	1	5	2	2	0	2	0	6	0	0	0	2	3	4	6
0	0	0	0	0	0	0	4	1	5	2	2	0	2	0	6	0	0	0	2	3	4	6
0	0	0	0	0	0	0	4	1	5	2	2	0	2	0	6	0	0	0	2	3	4	6
0	0	0	0	0	0	0	4	1	5	2	2	0	2	0	6	0	0	0	2	3	4	6
0	0	0	0	0	0	0	4	1	5	2	2	0	2	0	6	0	0	0	2	3	4	6
0	0	0	0	0	0	0	4	1	5	2	2	0	2	0	6	0	0	0	2	3	4	6
0	0	0	0	0	0	0	4	1	5	2	2	0	2	0	6	0	0	0	2	3	4	6
0	0	0	0	0	0	0	4	1	5	2	2	0	2	0	6	0	0	0	2	3	4	6
0	0	0	0	0	0	0	4	1	5	2	2	0	2	0	6	0	0	0	2	3	4	6
0	0	0	0	0	0	0	4	2	5	2	2	0	2	0	6	0	0	0	2	3	4	6
0	0	0	0	0	0	0	4	2	5	2	2	0	2	0	6	0	0	0	2	3	4	6
0	0	0	0	0	0	0	4	2	5	2	2	0	2	0	6	0	0	0	2	3	4	6
0	0	0	0	0	0	0	4	2	5	2	2	0	2	0	6	0	0	0	2	3	4	6
0	0	0	0	0	0	0	4	2	5	2	2	0	2	0	6	0	0	0	2	3	4	6
0	0	0	0	0	0	0	4	2	5	2	2	0	2	0	6	3	0	0	2	3	4	6
0	0	0	0	0	0	0	4	2	5	2	2	0	2	0	6	3	0	0	2	3	4	6
0	0	0	0	0	0	0	4	2	5	2	2	0	2	0	6	3	0	0	2	3	4	6
0	0	0	0	0	0	0	4	2	5	2	2	0	2	0	6	3	0	0	2	3	4	6
0	0	0	0	0	0	0	4	2	5	2	2	0	2	0	6	3	0	0	2	3	4	6
0	0	0	0	0	0	0	4	2	5	2	2	0	2	0	6	3	0	0	2	3	4	6
0	0	0	0	0	0	0	4	2	5	2	2	0	2	0	6	3	0	0	2	3	4	6
0	0	0	0	0	0	0	4	2	5	2	2	0	2	1	6	3	0	0	2	3	4	6
0	0	0	0	0	0	0	4	2	5	2	2	0	2	1	6	3	0	0	2	3	4	6
0	0	0	0	0	0	0	4	2	5	2	2	0	2	1	6	3	0	0	2	3	4	6
0	0	0	0	0	0	0	4	2	5	3	2	0	2	1	6	3	0	0	2	3	4	6
0	0	0	0	0	0	0	4	2	5	3	2	0	2	1	6	3	0	0	2	3	4	6
0	0	0	0	0	0	0	4	2	5	3	2	0	2	1	6	3	0	0	2	3	4	6
0	0	0	0	0	0	0	4	2	5	3	2	0	2	1	6	3	0	0	2	3	4	6
0	0	0	0	0	0	0	4	2	5	3	2	0	2	1	6	3	0	0	2	3	4	6
0	0	0	0	0	0	0	4	2	5	3	2	0	2	1	6	3	0	0	2	3	4	6
0	0	0	0	0	0	0	5	2	5	3	2	0	2	1	6	3	0	0	2	3	4	6
0	0	0	0	0	0	0	5	2	5	3	2	0	2	1	6	3	0	0	2	3	4	6
0	0	0	0	0	0	0	5	2	5	3	2	0	2	1	6	3	0	0	2	3	4	6
0	0	0	0	0	0	0	5	2	5	3	2	0	2	1	6	3	0	0	2	3	4	6
0	0	0	0	0	0	0	5	2	5	3	2	0	2	1	6	3	0	0	2	3	4	6
0	0	0	0	0	0	0	5	2	5	3	2	0	2	1	6	3	0	0	2	3	4	6
0	0	0	0	0	0	0	5	2	5	3	2	0	2	1	6	3	0	0	2	3	4	6
0	0	0	0	0	0	0	5	2	5	3	2	0	2	1	6	3	0	0	2	3	4	6
0	0	0	0	0	0	0	5	2	5	3	2	0	2	1	9	3	0	0	2	3	4	6
0	0	0	0	0	0	0	5	2	5	3	2	0	2	1	9	3	0	0	2	3	4	6
0	0	0	0	0	0	0	5	2	5	3	2	0	2	1	9	3	0	0	2	3	4	6
0	0	0	0	0	0	0	5	2	5	3	2	0	2	1	9	3	0	0	2	3	2	6
0	0	0	0	0	0	0	5	2	5	3	2	0	2	1	9	3	0	0	2	3	2	6
0	0	0	0	0	0	0	5	2	5	3	2	0	2	1	9	3	0	0	2	4	2	6
0	0	0	0	0	0	0	5	2	5	3	2	0	2	1	9	3	0	0	2	4	2	6
0	0	0	0	0	0	0	5	2	5	3	2	0	2	1	9	3	0	0	2	4	2	6
0	0	0	0	0	0	0	5	2	5	3	2	0	2	1	9	3	0	0	2	4	2	6
0	0	0	0	0	0	0	5	2	5	3	2	0	2	1	9	3	0	0	2	4	2	6
0	0	0	0	0	0	0	5	2	5	3	2	0	2	1	9	3	0	0	2	4	2	6
0	0	0	0	0	0	0	5	2	5	3	2	0	2	1	9	3	0	0	2	4	2	6
0	0	0	0	0	0	0	5	2	5	3	2	0	2	1	9	3	0	0	2	4	2	6
0	0	0	0	0	0	0	5	2	5	3	2	0	2	1	9	3	0	0	2	4	2	6
0	0	0	0	0	0	0	5	2	5	3	2	0	2	1	9	3	0	0	2	4	2	6
0	0	0	0	0	0	0	5	2	5	3	2	0	2	1	9	3	0	0	2	4	2	6
0	0	0	0	0	0	0	5	2	5	1	2	0	2	1	9	3	0	0	2	4	2	6
0	0	0	0	0	0	0	5	2	5	1	2	0	2	1	9	3	0	0	2	4	2	6
0	0	0	0	0	0	0	5	2	5	1	2	0	2	1	9	3	0	0	2	4	2	6
0	0	0	0	0	0	0	5	2	5	1	2	0	2	1	9	3	0	0	2	4	2	6
0	0	0	0	0	0	0	5	2	5	1	2	0	2	1	9	3	0	0	2	4	2	6
0	0	0	0	0	0	0	5	2	5	1	2	0	3	1	9	3	0	0	2	4	2	6
0	0	0	0	0	0	0	5	2	5	1	2	0	3	1	9	3	0	0	2	4	2	6
0	0	0	0	0	0	0	5	2	5	1	2	0	3	1	9	3	0	0	2	4	2	6
0	0	0	0	0	0	0	5	2	5	1	2	0	3	1	9	3	0	0	2	4	2	6
0	0	0	0	0	0	0	5	2	5	1	2	0	3	1	9	3	0	0	2	4	2	6
0	0	0	0	0	0	0	5	2	5	1	2	0	3	1	9	3	0	0	2	4	2	6
0	0	0	0	0	0	0	5	2	5	1	2	0	3	1	9	3	0	0	2	4	2	4
0	0	0	0	0	0	0	5	2	5	1	2	0	3	1	9	3	0	0	2	4	2	4
0	0	0	0	0	0	0	5	2	5	1	2	0	3	1	9	3	0	0	2	4	2	4
0	0	0	0	0	0	0	5	2	5	1	2	0	3	1	9	3	0	0	2	4	2	4
0	0	0	0	0	0	0	5	2	5	1	2	0	3	1	9	3	0	0	2	4	2	4
0	0	0	0	0	0	0	5	2	5	1	2	0	3	1	9	3	0	0	2	4	2	4
0	0	0	0	0	0	0	5	2	5	1	2	0	3	1	9	3	0	0	2	4	2	4
0	0	0	0	0	0	0	5	2	5	1	2	0	3	1	9	3	0	0	2	4	2	4
0	0	0	0	0	0	0	5	2	5	1	2	0	3	1	9	3	0	0	2	4	2	4
0	0	0	0	0	0	0	5	2	5	1	2	0	3	1	9	3	0	0	2	4	2	4
0	0	0	0	0	0	0	5	2	5	1	2	0	3	1	9	3	0	0	2	4	2	4
0	0	0	0	0	0	0	5	2	5	1	2	0	3	1	9	3	0	0	2	4	2	4
0	0	0	0	0	0	0	5	2	5	1	2	0	3	1	9	3	0	0	2	4	2	4
0	0	0	0	0	0	0	5	2	5	1	2	0	3	1	9	3	0	0	2	4	2	4
0	0	0	0	0	0	0	5	2	5	1	2	0	3	1	9	3	0	0	2	4	2	4
0	0	0	0	0	0	0	5	2	5	1	2	0	3	1	9	3	0	0	2	4	2	4
0	0	0	0	0	0	0	5	2	5	1	2	0	3	1	9	3	0	0	2	4	0	4
0	0	0	0	0	0	0	5	2	5	1	2	0	3	1	9	3	0	0	2	4	0	4
0	0	0	0	0	0	0	5	2	5	1	2	0	3	1	9	3	0	0	2	4	0	4
0	0	0	0	0	0	0	6	2	5	1	2	0	3	1	9	3	0	0	2	4	0	4
0	0	0	0	0	0	0	6	2	5	1	2	0	3	1	9	3	0	0	2	4	0	4
0	0	0	0	0	0	0	6	2	5	1	2	0	3	1	9	3	0	0	2	4	0	4
0	0	0	0	0	0	0	6	2	5	1	2	0	3	1	9	3	0	0	2	4	0	4
0	0	0	0	0	0	0	6	2	5	1	2	0	3	1	9	3	0	0	2	4	0	4
0	0	0	0	0	0	0	6	2	6	1	2	0	3	1	1	3	0	0	2	4	0	4
0	0	0	0	0	0	0	6	2	6	1	2	0	3	1	1	3	0	0	2	4	0	4
0	0	0	0	0	0	0	6	2	6	1	2	0	3	1	1	3	0	0	2	4	0	4
0	0	0	0	0	0	0	6	2	6	1	2	0	3	1	1	3	0	0	2	4	0	4
0	0	0	0	0	0	0	6	2	6	1	2	0	3	1	1	3	0	0	2	4	0	4
0	0	0	0	0	0	0	6	2	6	1	2	0	3	1	1	3	0	0	2	4	0	4
0	0	0	0	0	0	0	6	2	6	1	2	0	3	1	1	3	0	0	2	4	0	4
0	0	0	0	0	0	0	6	2	6	1	2	0	3	1	1	3	0	0	2	4	0	4
0	0	0	0	0	0	0	6	2	6	1	2	0	3	1	1	3	0	0	2	4	0	4
0	0	0	0	0	0	0	6	2	6	1	2	0	3	2	1	3	0	0	2	4	0	4
0	0	0	0	0	0	0	6	2	6	1	2	0	3	2	1	3	0	0	2	4	0	4
0	0	0	0	0	0	0	6	2	6	1	2	0	3	2	1	3	0	0	2	4	0	4
0	0	0	0	0	0	0	7	2	6	1	2	0	3	2	1	3	0	0	2	4	0	4
0	0	0	0	0	0	0	7	2	6	1	2	0	3	2	1	3	0	0	2	4	0	4
0	0	0	0	0	0	0	7	2	6	1	2	0	3	2	1	3	0	0	2	4	0	4
0	0	0	0	0	0	0	7	2	6	1	2	0	3	2	1	3	0	0	2	4	0	4
0	0	0	0	0	0	0	7	2	6	1	2	0	3	2	1	3	0	0	2	4	0	4
0	0	0	0	0	0	0	7	2	6	1	2	0	3	2	1	3	0	0	2	4	0	4
0	0	0	0	0	0	0	7	2	6	1	2	0	3	2	1	3	0	0	2	4	0	4
0	0	0	0	0	0	0	7	2	6	1	2	0	3	2	1	3	0	0	2	4	0	4
0	0	0	0	0	0	0	7	2	6	1	2	0	3	2	1	3	0	0	2	4	0	4
0	0	0	0	0	0	0	7	2	6	1	2	0	3	2	1	3	0	0	2	4	0	4
0	0	0	0	0	0	0	7	2	6	1	2	0	3	2	1	3	0	0	2	4	0	4
0	0	0	0	0	0	0	8	2	6	1	2	0	3	2	1	3	0	0	2	4	0	4
0	0	0	0	0	0	0	8	2	6	1	2	0	3	2	1	3	0	0	2	4	0	4
0	0	0	0	0	0	0	8	2	6	1	2	0	3	2	1	3	0	0	2	4	0	4
0	0	0	0	0	0	0	8	2	6	1	2	0	3	2	1	3	0	0	3	4	0	4
0	0	0	0	0	0	0	8	2	6	1	2	0	3	2	1	3	0	0	3	4	0	4
0	0	0	0	0	0	0	8	2	6	1	2	0	3	2	1	3	0	0	3	4	0	4
0	0	0	0	0	0	0	8	2	6	1	2	0	3	2	1	3	0	0	3	4	0	4
0	0	0	0	0	0	0	8	2	6	1	2	0	3	2	1	3	0	0	3	4	0	4
0	0	0	0	0	0	0	8	2	6	1	2	0	3	2	1	3	0	0	3	4	0	4
0	0	0	0	0	0	0	8	2	6	1	2	0	3	2	1	3	0	0	3	4	4	4
0	0	0	0	0	0	0	8	2	6	1	2	0	3	2	1	3	0	0	3	4	4	4
0	0	0	0	0	0	0	8	2	6	1	2	0	3	2	1	3	0	0	3	4	4	4
0	0	0	0	0	0	0	8	2	6	1	2	0	3	2	1	3	0	0	3	4	4	4
0	0	0	0	0	0	0	8	2	6	1	2	0	3	2	1	3	0	0	3	4	4	4
0	0	0	0	0	0	0	8	2	6	1	2	0	3	2	1	3	0	0	3	4	4	4
0	0	0	0	0	0	0	8	2	6	1	2	0	3	2	1	3	0	0	3	4	4	4
0	0	0	0	0	0	0	8	2	6	1	2	0	3	2	1	3	0	0	3	4	4	4
0	0	0	0	0	0	0	8	2	6	1	2	0	3	2	1	3	0	0	3	4	4	4
0	0	0	0	0	0	0	8	2	6	1	2	0	3	2	1	3	0	0	3	4	4	4
0	0	0	0	0	0	0	8	2	6	1	2	0	3	2	1	3	0	0	3	4	4	4
0	0	0	0	0	0	0	8	2	6	1	2	0	3	2	1	3	0	0	3	4	4	4
0	0	0	0	0	0	0	8	2	6	1	2	0	3	2	1	3	0	0	3	4	4	4
0	0	0	0	0	0	0	8	2	6	1	2	0	3	2	1	3	0	0	3	4	4	4
0	0	0	0	0	0	0	8	2	6	1	2	0	3	2	1	3	0	0	3	4	4	4
0	0	0	0	0	0	0	8	2	6	1	2	0	3	2	1	3	0	0	3	4	4	4
0	0	0	0	0	0	0	8	2	6	1	2	0	3	2	1	3	0	0	3	4	4	4
0	0	0	0	0	0	0	8	2	6	1	2	0	3	2	1	3	0	0	3	4	4	4
0	0	0	0	0	0	0	8	2	6	1	2	0	3	2	1	3	0	0	3	4	4	4
0	0	0	0	0	0	0	8	2	6	1	2	0	3	2	1	3	0	0	3	4	4	4
0	0	0	0	0	0	0	8	2	6	1	2	0	3	2	1	3	0	0	3	4	4	4
0	0	0	0	0	0	0	8	2	6	1	2	0	3	2	1	3	0	0	3	4	4	4
0	0	0	0	0	0	0	8	2	6	1	2	0	3	2	1	3	0	0	3	4	4	4
0	0	0	0	0	0	0	8	2	6	1	2	0	3	2	1	3	0	0	3	4	4	4
0	0	0	0	0	0	0	8	0	6	1	2	0	3	2	1	3	0	0	3	4	4	4
0	0	0	0	0	0	0	8	0	6	1	2	0	3	2	1	3	0	0	3	4	4	4
0	0	0	0	0	0	0	8	0	6	1	2	0	3	2	1	3	0	0	3	4	4	4
0	0	0	0	0	0	0	8	0	6	1	2	0	3	2	1	3	0	0	3	4	4	4
0	0	0	0	0	0	0	8	0	6	1	2	0	3	2	1	3	0	0	3	4	4	4
0	0	0	0	0	0	0	8	0	6	1	2	0	3	4	1	3	0	0	3	4	4	4
0	0	0	0	0	0	0	8	0	6	1	2	0	3	4	1	3	0	0	3	4	0	4
0	0	0	0	0	0	0	8	0	6	1	2	0	3	4	1	3	0	0	3	4	0	4
0	0	0	0	0	0	0	8	0	6	1	2	0	3	4	1	3	0	0	3	4	0	4
0	0	0	0	0	0	0	8	0	6	1	2	0	3	4	1	3	0	0	3	4	0	4
0	0	0	0	0	0	0	0	0	0	0	1	1	1	4	7	2	1	1	0	1	0	0
0	0	0	0	0	0	0	0	0	0	0	1	1	1	3	7	2	1	1	0	1	0	0
0	0	0	0	0	0	0	0	0	0	0	1	1	1	3	7	2	1	1	0	1	0	0
0	0	0	0	0	0	0	0	0	0	0	1	1	1	3	7	2	1	1	0	1	0	0
0	0	0	0	0	0	0	0	0	0	0	1	1	1	4	7	2	1	1	0	1	0	0
0	0	0	0	0	0	0	0	0	0	0	1	1	1	4	7	2	1	1	0	1	0	0
0	0	0	0	0	0	0	0	0	0	0	1	1	1	4	7	2	1	1	0	1	0	0
0	0	0	0	0	0	0	0	0	0	0	1	1	1	4	7	2	1	1	0	1	0	0
0	0	0	0	0	0	0	0	0	0	0	1	1	1	4	7	2	1	1	0	1	0	0
0	0	0	0	0	0	0	0	0	0	0	1	1	1	4	7	2	1	1	0	1	0	0
0	0	0	0	0	0	0	0	0	0	0	1	1	1	4	7	2	1	1	0	1	0	0
0	0	0	0	0	0	0	0	0	0	0	1	1	1	4	7	2	1	1	0	1	0	0
0	0	0	0	0	0	0	0	0	0	0	1	1	1	4	7	2	1	1	0	1	0	0
0	0	0	0	0	0	0	0	0	0	0	1	1	1	4	7	2	1	1	0	1	0	0
0	0	0	0	0	0	0	0	0	0	0	1	1	1	4	7	2	1	1	0	1	0	0
0	0	0	0	0	0	0	0	0	0	0	1	1	1	4	7	2	1	1	0	1	0	0
0	0	0	0	0	0	0	0	0	0	0	1	1	1	4	7	2	1	1	0	1	0	0
0	0	0	0	0	0	0	0	0	0	0	1	1	1	4	7	2	1	1	0	1	0	0
0	0	0	0	0	0	0	0	0	0	0	1	1	1	4	7	2	1	1	0	1	0	0
0	0	0	0	0	0	0	0	0	0	0	1	1	1	4	7	2	1	1	0	1	0	0
0	0	0	0	0	0	0	0	0	0	0	0	1	1	4	7	2	1	1	0	1	0	0
0	0	0	0	0	0	0	0	0	0	0	0	1	1	4	7	2	1	1	0	1	0	0
0	0	0	0	0	0	0	0	0	0	0	0	1	1	4	7	2	1	1	0	1	0	0
0	0	0	0	0	0	0	0	0	0	0	0	1	1	4	7	2	1	1	0	1	0	0
0	0	0	0	0	0	0	0	0	0	0	0	1	1	4	7	2	1	1	0	1	0	0
0	0	0	0	0	0	0	0	0	0	0	0	1	1	4	7	2	1	1	0	1	0	0
0	0	0	0	0	0	0	0	0	0	0	0	1	1	4	7	2	1	1	0	1	0	0
0	0	0	0	0	0	0	0	0	0	0	0	1	1	4	7	2	1	1	0	1	0	0
0	0	0	0	0	0	0	0	0	0	0	0	1	1	4	7	2	1	1	0	1	0	0
0	0	0	0	0	0	0	0	0	0	0	0	1	1	4	7	2	1	1	0	1	0	0
0	0	0	0	0	0	0	0	0	0	0	0	1	1	4	7	2	1	1	0	1	0	0
0	0	0	0	0	0	0	0	0	0	0	0	1	1	4	7	2	1	1	0	1	0	0
0	0	0	0	0	0	0	0	0	0	0	0	1	1	4	7	2	1	1	0	1	0	0
0	0	0	0	0	0	0	0	0	0	0	0	1	1	4	7	2	1	1	0	1	0	0
0	0	0	0	0	0	0	0	0	0	0	0	1	1	4	7	2	1	1	0	1	0	0
0	0	0	0	0	0	0	0	0	0	0	0	1	1	4	7	2	1	1	0	1	0	0
0	0	0	0	0	0	0	0	0	0	0	0	1	1	4	7	2	1	1	0	1	0	0
0	0	0	0	0	0	0	0	0	0	0	0	1	1	4	7	2	1	1	0	1	0	0
0	0	0	0	0	0	0	0	0	0	0	0	1	1	4	7	2	1	1	0	1	0	0
0	0	0	0	0	0	0	0	0	0	0	0	1	1	4	7	2	1	1	0	1	0	0
0	0	0	0	0	0	0	0	0	0	0	0	1	1	4	7	2	1	1	0	1	0	0
0	0	0	0	0	0	0	0	0	0	0	0	1	1	4	7	2	1	1	0	1	0	0
0	0	0	0	0	0	0	0	0	0	0	0	1	1	4	7	2	1	1	0	1	0	0
0	0	0	0	0	0	0	0	0	0	0	0	1	1	4	7	2	1	1	0	1	0	0
0	0	0	0	0	0	0	0	0	0	0	0	1	1	4	7	2	1	1	0	1	0	0
0	0	0	0	0	0	0	0	0	0	0	0	1	1	4	7	2	1	1	0	1	0	0
0	0	0	0	0	0	0	0	0	0	0	0	1	1	4	7	2	1	1	0	1	0	0
0	0	0	0	0	0	0	0	0	0	0	0	1	1	4	7	2	1	1	0	1	0	0
0	0	0	0	0	0	0	0	0	0	0	0	1	1	4	7	2	1	1	0	1	0	0
0	0	0	0	0	0	0	0	0	0	0	0	1	1	4	7	2	1	1	0	1	0	0
0	0	0	0	0	0	0	0	0	0	0	0	1	1	4	7	2	1	1	0	1	0	0
0	0	0	0	0	0	0	0	0	0	0	0	1	1	4	7	2	1	1	0	1	0	0
0	0	0	0	0	0	0	0	0	0	0	0	1	1	4	7	2	1	1	0	1	0	0
0	0	0	0	0	0	0	0	0	0	0	0	1	1	3	7	2	1	1	0	1	0	0
0	0	0	0	0	0	0	0	0	0	0	0	1	1	3	7	2	1	1	0	1	0	0
0	0	0	0	0	0	0	0	0	0	0	0	1	1	3	7	2	1	1	0	1	0	0
0	0	0	0	0	0	0	0	0	0	0	0	1	1	3	7	2	1	1	0	1	0	0
0	0	0	0	0	0	0	0	0	0	0	0	1	1	3	7	2	1	1	0	1	0	0
0	0	0	0	0	0	0	0	0	0	0	0	1	1	3	7	2	1	1	0	1	0	0
0	0	0	0	0	0	0	0	0	0	0	0	1	1	3	7	2	1	1	0	1	0	0
0	0	0	0	0	0	0	0	0	0	0	0	0	1	3	7	2	1	1	0	1	0	0
0	0	0	0	0	0	0	0	0	0	0	0	0	1	3	7	2	1	1	0	1	0	0
0	0	0	0	0	0	0	0	0	0	0	0	0	1	3	7	2	1	1	0	1	0	0
0	0	0	0	0	0	0	0	0	0	0	0	0	1	3	7	2	1	1	0	1	0	0
0	0	0	0	0	0	0	0	0	0	0	0	0	1	3	7	2	1	1	0	1	0	0
0	0	0	0	0	0	0	0	0	0	0	0	0	1	3	7	2	1	1	0	1	0	0
0	0	0	0	0	0	0	0	0	0	0	0	0	1	3	7	2	1	1	0	1	0	0
0	0	0	0	0	0	0	0	0	0	0	0	0	1	3	7	2	1	1	0	1	0	0
0	0	0	0	0	0	0	0	0	0	0	0	0	1	3	7	2	1	1	0	1	0	0
0	0	0	0	0	0	0	0	0	0	0	0	0	1	3	7	2	0	1	0	1	0	0
0	0	0	0	0	0	0	0	0	0	0	0	0	1	3	8	2	0	1	0	1	0	0
0	0	0	0	0	0	0	0	0	0	0	0	0	1	3	8	2	0	1	0	1	0	0
0	0	0	0	0	0	0	0	0	0	0	0	0	1	3	8	2	0	1	0	1	0	0
0	0	0	0	0	0	0	0	0	0	0	0	0	1	3	8	2	0	1	0	1	0	0
0	0	0	0	0	0	0	0	0	0	0	0	0	1	3	8	2	0	1	0	1	0	0
0	0	0	0	0	0	0	0	0	0	0	0	0	1	3	8	2	0	1	0	1	0	0
0	0	0	0	0	0	0	0	0	0	0	0	0	1	3	8	2	0	1	0	1	0	0
0	0	0	0	0	0	0	0	0	0	0	0	0	1	3	8	2	0	1	0	1	0	0
0	0	0	0	0	0	0	0	0	0	0	0	0	1	3	8	2	0	1	0	1	0	0
0	0	0	0	0	0	0	0	0	0	0	0	0	1	3	8	2	0	1	0	1	0	0
0	0	0	0	0	0	0	0	0	0	0	0	0	1	3	8	2	0	1	0	1	0	0
0	0	0	0	0	0	0	0	0	0	0	0	0	1	3	8	2	0	1	0	1	0	0
0	0	0	0	0	0	0	0	0	0	0	0	0	1	3	8	2	0	1	0	1	0	0
0	0	0	0	0	0	0	0	0	0	0	0	0	1	3	8	2	0	1	0	1	0	0
0	0	0	0	0	0	0	0	0	0	0	0	0	1	3	8	2	0	1	0	1	0	0
0	0	0	0	0	0	0	0	0	0	0	0	0	1	3	8	2	0	1	0	1	0	0
0	0	0	0	0	0	0	0	0	0	0	0	0	1	3	8	2	0	1	0	1	0	0
0	0	0	0	0	0	0	0	0	1	0	0	0	1	0	8	2	0	1	0	1	0	0
0	0	0	0	0	0	0	0	0	1	0	0	0	1	0	8	2	0	1	0	1	0	0
0	0	0	0	0	0	0	0	0	1	0	0	0	1	0	8	2	0	1	0	1	0	0
0	0	0	0	0	0	0	0	0	1	0	0	0	1	0	8	2	0	1	0	1	0	7
0	0	0	0	0	0	0	0	0	1	0	0	0	1	0	8	2	0	1	0	1	0	7
0	0	0	0	0	0	0	0	0	1	0	0	0	0	0	8	2	0	1	0	1	0	7
0	0	0	0	0	0	0	0	0	1	0	0	0	0	0	8	2	0	1	0	1	0	7
0	0	0	0	0	0	0	0	0	1	0	0	0	0	0	8	2	0	1	0	1	0	7
0	0	0	0	0	0	0	0	0	1	0	0	0	0	0	8	2	0	1	0	1	0	7
0	0	0	0	0	0	0	0	0	1	0	0	0	0	0	8	2	0	1	0	0	0	7
0	0	0	0	0	0	0	0	0	1	0	0	0	0	0	8	2	0	1	0	0	0	7
0	0	0	0	0	0	0	0	0	1	0	0	0	0	0	8	2	0	1	0	0	0	7
0	0	0	0	0	0	0	0	0	1	0	0	0	0	0	8	2	0	1	0	0	0	7
0	0	0	0	0	0	0	0	0	1	0	0	0	0	0	8	2	0	1	0	0	0	7
0	0	0	0	0	0	0	0	0	1	0	0	0	0	0	8	2	0	1	0	0	0	7
0	0	0	0	0	0	0	0	0	1	0	0	0	0	0	8	2	0	1	0	0	0	7
0	0	0	0	0	0	0	0	0	1	0	0	0	0	0	8	2	0	1	0	0	0	7
0	0	0	0	0	0	0	0	0	1	0	0	0	0	0	8	2	0	1	0	0	0	7
0	0	0	0	0	0	0	0	0	1	0	0	0	0	0	8	2	0	1	0	0	0	7
0	0	0	0	0	0	0	0	0	1	0	0	0	0	0	8	2	0	1	0	0	0	7
0	0	0	0	0	0	0	0	0	1	0	0	0	0	0	8	2	0	1	0	0	0	7
0	0	0	0	0	0	0	0	0	1	0	0	0	0	0	8	2	0	1	0	0	0	7
0	0	0	0	0	0	0	0	0	1	0	0	0	0	0	8	2	0	1	0	0	0	7
0	0	0	0	0	0	0	0	0	1	0	0	0	0	0	8	2	0	1	0	0	0	7
0	0	0	0	0	0	0	0	0	1	0	0	0	0	0	8	2	0	1	0	0	0	7
0	0	0	0	0	0	0	0	0	1	0	0	0	0	0	8	2	0	1	0	0	0	7
0	0	0	0	0	0	0	0	0	1	0	0	0	0	0	8	2	0	0	0	0	0	7
0	0	0	0	0	0	0	0	0	1	0	0	0	0	0	8	2	0	0	0	0	0	7
0	0	0	0	0	0	0	0	0	1	0	0	0	0	0	8	2	0	0	0	0	0	7
0	0	0	0	0	0	0	0	0	1	0	0	0	0	0	8	2	0	0	0	0	0	7
0	0	0	0	0	0	0	0	0	1	0	0	0	0	0	8	2	0	0	0	0	0	7
0	0	0	0	0	0	0	0	0	1	0	0	0	0	0	8	2	0	0	0	0	0	7
0	0	0	0	0	0	0	0	0	1	0	0	0	0	0	8	2	0	0	0	0	0	7
0	0	0	0	0	0	0	0	0	1	0	0	0	0	0	8	2	0	0	0	0	0	7
0	0	0	0	0	0	0	0	0	1	0	0	0	0	0	8	2	0	0	0	0	0	7
0	0	0	0	0	0	0	0	0	1	0	0	0	0	0	8	2	0	0	0	0	0	7
0	0	0	0	0	0	0	0	0	1	0	0	0	0	0	8	2	0	0	0	0	0	7
0	0	0	0	0	0	0	0	0	1	0	0	0	0	0	8	2	0	0	0	0	0	7
0	0	0	0	0	0	0	0	0	1	0	0	0	0	0	8	2	0	0	0	0	0	7
0	0	0	0	0	0	0	0	0	1	0	0	0	0	0	8	2	0	0	0	0	0	7
0	0	0	0	0	0	0	0	0	1	0	0	0	0	0	8	2	0	0	0	0	0	7
0	0	0	0	0	0	0	0	0	1	0	0	0	0	0	8	2	0	0	0	0	0	7
0	0	0	0	0	0	0	0	0	1	0	0	0	0	0	8	1	0	0	0	0	0	7
0	0	0	0	0	0	0	0	0	1	0	0	0	0	0	8	1	0	0	0	0	0	7
0	0	0	0	0	0	0	0	0	1	0	0	0	0	0	8	1	0	0	0	0	0	7
0	0	0	0	0	0	0	0	0	1	0	0	0	0	0	8	1	0	0	0	0	0	7
0	0	0	0	0	0	0	0	0	1	0	0	0	0	0	8	1	0	0	0	0	0	7
0	0	0	0	0	0	0	0	0	1	0	0	0	0	0	8	1	0	0	0	0	0	7
0	0	0	0	0	0	0	0	0	1	0	0	0	0	0	8	1	0	0	0	0	0	7
0	0	0	0	0	0	0	0	0	1	0	0	0	0	0	8	1	0	0	0	0	0	7
0	0	0	0	0	0	0	0	0	1	0	0	0	0	0	8	1	0	0	0	0	3	7
0	0	0	0	0	0	0	0	0	1	0	0	0	0	0	8	1	0	0	0	0	3	7
0	0	0	0	0	0	0	0	0	1	0	0	0	0	0	8	1	0	0	0	0	3	7
0	0	0	0	0	0	0	0	0	1	0	0	0	0	0	8	1	0	0	0	0	3	7
0	0	0	0	0	0	0	0	0	1	0	0	0	0	0	8	1	0	0	0	0	3	7
0	0	0	0	0	0	0	0	0	1	0	0	0	0	0	8	1	0	0	0	0	3	7
0	0	0	0	0	0	0	0	0	1	0	0	0	0	0	8	1	0	0	0	0	3	7
0	0	0	0	0	0	0	0	0	1	0	0	0	0	0	8	1	0	0	0	0	3	7
0	0	0	0	0	0	0	0	0	1	0	0	0	0	0	8	1	0	0	0	0	3	7
0	0	0	0	0	0	0	0	0	1	0	0	0	0	0	8	1	0	0	0	0	3	7
0	0	0	0	0	0	0	0	0	1	0	0	0	0	0	8	1	0	0	0	0	3	7
0	0	0	0	0	0	0	0	0	1	0	0	0	0	0	8	1	0	0	0	0	3	7
0	0	0	0	0	0	0	0	0	1	0	0	0	0	0	8	1	0	0	0	0	3	7
0	0	0	0	0	0	0	0	0	1	0	0	0	0	0	5	1	0	0	0	0	3	7
0	0	0	0	0	0	0	0	0	1	0	0	0	0	0	5	1	0	0	0	0	3	7
0	0	0	0	0	0	0	0	0	1	0	0	0	0	0	5	1	0	0	0	0	3	7
0	0	0	0	0	0	0	0	0	1	0	0	0	0	0	5	1	0	0	0	0	3	7
0	0	0	0	0	0	0	0	0	1	0	0	0	0	0	5	1	0	0	0	0	3	7
0	0	0	0	0	0	0	0	0	1	0	0	0	0	0	5	1	0	0	0	0	3	7
0	0	0	0	0	0	0	0	0	1	0	0	0	0	0	5	1	0	0	0	0	3	7
0	0	0	0	0	0	0	0	0	1	0	0	0	0	0	5	1	0	0	0	0	3	7
0	0	0	0	0	0	0	0	0	1	0	0	0	0	0	5	1	0	0	0	0	3	7
0	0	0	0	0	0	0	0	0	1	0	0	0	0	0	5	1	0	0	0	0	3	7
0	0	0	0	0	0	0	0	0	1	0	0	0	0	0	5	1	0	0	0	0	3	7
0	0	0	0	0	0	0	0	0	2	0	0	0	0	0	5	1	0	0	0	0	3	7
0	0	0	0	0	0	0	0	0	2	0	0	0	0	0	5	1	0	0	0	0	3	7
0	0	0	0	0	0	0	0	0	2	0	0	0	0	0	5	1	0	0	0	0	3	7
0	0	0	0	0	0	0	0	0	2	0	0	0	0	0	5	1	0	0	0	0	3	7
0	0	0	0	0	0	0	0	0	2	0	0	0	0	0	5	1	0	0	0	0	3	7
0	0	0	0	0	0	0	0	0	2	0	0	0	0	0	5	1	0	0	0	0	3	7
0	0	0	0	0	0	0	0	0	2	0	0	0	0	0	5	1	0	0	0	0	3	7
0	0	0	0	0	0	0	0	0	2	0	0	0	0	0	5	1	0	0	0	0	3	7
0	0	0	0	0	0	0	0	0	2	0	0	0	0	0	5	1	0	0	0	0	3	7
0	0	0	0	0	0	0	0	0	2	0	0	0	0	0	5	1	0	0	0	0	3	7
0	0	0	0	0	0	0	0	0	2	0	0	0	0	0	5	1	0	0	0	0	3	7
0	0	0	0	0	0	0	0	0	2	0	0	0	0	0	5	1	0	0	0	0	3	7
0	0	0	0	0	0	0	0	0	2	0	0	0	0	0	5	1	0	0	0	0	3	7
0	0	0	0	0	0	0	0	0	2	0	0	0	0	0	5	1	0	0	0	0	3	7
0	0	0	0	0	0	0	0	0	2	0	0	0	0	0	5	1	0	0	0	0	3	7
0	0	0	0	0	0	0	0	0	2	0	0	0	0	0	5	1	0	0	0	0	3	7
0	0	0	0	0	0	0	0	0	2	0	0	0	0	0	5	1	0	0	0	0	3	7
0	0	0	0	0	0	0	0	0	2	0	0	0	0	0	5	1	0	0	0	0	3	7
0	0	0	0	0	0	0	0	0	2	0	0	0	0	0	5	1	0	0	1	0	3	7
0	0	0	0	0	0	0	0	0	2	0	0	0	0	0	5	1	0	0	1	0	3	1
0	0	0	0	0	0	0	0	0	2	0	0	0	0	0	5	1	0	0	1	0	3	1
0	0	0	0	0	0	0	0	0	2	0	0	0	0	0	5	1	0	0	1	0	3	1
0	0	0	0	0	0	0	0	0	2	0	0	0	0	0	5	1	0	0	1	0	3	1
0	0	0	0	0	0	0	0	0	2	0	0	0	0	0	5	1	0	0	1	0	3	1
0	0	0	0	0	0	0	0	0	2	0	0	0	0	0	5	1	0	0	1	0	3	1
0	0	0	0	0	0	0	0	0	2	0	0	0	0	0	5	1	0	0	1	0	3	1
0	0	0	0	0	0	0	0	0	2	0	0	0	0	0	5	1	0	0	1	0	3	1
0	0	0	0	0	0	0	0	0	2	0	0	0	0	0	5	1	0	0	1	0	3	1
0	0	0	0	0	0	0	0	0	2	0	0	0	0	0	5	1	0	0	1	0	3	1
0	0	0	0	0	0	0	0	0	2	0	0	0	0	0	5	1	0	0	1	0	3	1
0	0	0	0	0	0	0	0	0	2	0	0	0	0	0	5	1	0	0	1	0	3	1
0	0	0	0	0	0	0	0	0	2	0	0	0	0	0	5	1	0	0	1	0	3	1
0	0	0	0	0	0	0	0	0	2	0	0	0	0	0	0	1	0	0	1	0	3	1
0	0	0	0	0	0	0	0	0	2	0	0	0	0	0	0	1	0	0	1	0	3	1
0	0	0	0	0	0	0	0	0	2	0	0	0	0	0	0	1	0	0	1	0	3	1
0	0	0	0	0	0	0	0	0	2	0	0	0	0	0	0	1	0	0	1	0	3	1
0	0	0	0	0	0	0	0	0	2	0	0	0	0	0	0	1	0	0	1	0	3	1
0	0	0	0	0	0	0	0	0	2	0	0	0	0	0	0	1	0	0	1	0	3	1
0	0	0	0	0	0	0	0	0	2	0	0	0	0	0	0	1	0	0	1	0	3	1
0	0	0	0	0	0	0	0	0	2	0	0	0	0	0	0	1	0	0	1	0	3	1
0	0	0	0	0	0	0	0	0	2	0	0	0	0	0	0	1	0	0	1	0	3	1
0	0	0	0	0	0	0	0	0	2	0	0	0	0	0	0	1	0	0	1	0	3	1
0	0	0	0	0	0	0	0	0	2	0	0	0	0	0	0	1	0	0	1	0	3	1
0	0	0	0	0	0	0	0	0	2	0	0	0	0	0	0	1	0	0	1	0	3	1
0	0	0	0	0	0	0	0	0	2	0	0	0	0	0	0	1	0	0	1	0	3	1
0	0	0	0	0	0	0	0	0	2	0	0	0	0	0	0	1	0	0	1	0	3	1
0	0	0	0	0	0	0	0	0	2	0	0	0	0	0	0	1	0	0	1	0	3	1
0	0	0	0	0	0	0	0	0	2	0	0	0	0	0	0	1	0	0	1	0	3	1
0	0	0	0	0	0	0	0	0	2	0	0	0	0	0	0	1	0	0	1	0	3	1
0	0	0	0	0	0	0	0	0	2	0	0	0	0	0	0	1	0	0	1	0	3	1
0	0	0	0	0	0	0	0	0	2	0	0	0	0	0	0	1	0	0	1	2	3	1
0	0	0	0	0	0	0	0	0	2	0	0	0	0	0	0	1	0	0	1	2	3	1
0	0	0	0	0	0	0	0	0	2	0	0	0	0	0	0	1	0	0	1	2	3	1
0	0	0	0	0	0	0	0	0	2	0	0	0	0	0	0	1	0	0	1	2	3	1
0	0	0	0	0	0	0	0	0	2	0	0	0	0	0	0	1	0	0	1	2	3	1
0	0	0	0	0	0	0	0	0	2	0	0	0	0	0	0	1	0	0	1	2	3	1
0	0	0	0	0	0	0	0	0	2	0	0	0	0	0	0	1	0	0	1	2	3	1
0	0	0	0	0	0	0	0	0	2	0	0	0	0	0	0	1	0	0	1	2	3	1
0	0	0	0	0	0	0	0	0	2	0	0	0	0	0	0	1	0	0	1	2	3	1
0	0	0	0	0	0	0	0	0	2	0	0	0	0	0	0	1	0	0	1	2	3	1
0	0	0	0	0	0	0	0	0	2	0	0	0	0	0	0	1	0	0	1	2	3	1
0	0	0	0	0	0	0	0	0	2	0	0	0	0	0	0	1	0	0	1	2	3	1
0	0	0	0	0	0	0	0	0	2	0	0	0	0	0	0	1	0	0	1	2	3	1
0	0	0	0	0	0	0	0	0	2	0	0	0	0	0	0	1	0	0	1	2	3	1
0	0	0	0	0	0	0	0	0	2	0	0	0	0	0	0	1	0	0	1	2	3	1
0	0	0	0	0	0	0	0	0	2	0	0	0	0	0	0	1	0	0	1	2	3	1
0	0	0	0	0	0	0	0	0	2	0	0	0	0	0	0	1	0	0	1	2	3	1
0	0	0	0	0	0	0	0	0	2	0	0	0	0	0	0	1	0	0	1	2	3	1
0	0	0	0	0	0	0	0	0	2	0	0	0	0	0	0	1	0	0	1	2	3	1
0	0	0	0	0	0	0	0	0	2	0	0	0	0	0	0	1	0	0	1	2	3	1
0	0	0	0	0	0	0	0	0	3	0	0	0	0	0	0	1	0	0	1	2	3	1
0	0	0	0	0	0	0	0	0	3	2	0	0	0	0	0	1	0	0	1	2	3	1
0	0	0	0	0	0	0	0	0	3	2	0	0	0	0	0	1	0	0	1	2	3	1
0	0	0	0	0	0	0	0	0	3	2	0	0	0	0	0	1	0	0	1	2	3	1
0	0	0	0	0	0	0	0	0	3	2	0	0	0	0	0	1	0	0	1	2	3	1
0	0	0	0	0	0	0	0	0	3	2	0	0	0	0	0	1	0	0	1	2	3	1
0	0	0	0	0	0	0	0	0	3	2	0	0	0	0	0	1	0	0	1	2	3	1
0	0	0	0	0	0	0	0	0	3	2	0	0	0	0	0	1	0	0	1	2	3	1
0	0	0	0	0	0	0	0	0	3	2	0	0	0	0	0	1	0	0	1	2	3	1
0	0	0	0	0	0	0	0	0	3	2	0	0	0	0	0	1	0	0	1	2	3	1
0	0	0	0	0	0	0	0	0	3	2	0	0	0	0	0	1	0	0	1	2	3	1
0	0	0	0	0	0	0	0	0	3	2	0	0	0	0	0	1	0	0	1	2	3	1
[truncated: 1,901 more rows]
